# Supplementary material for: Forced Overexpression and Knockout Analysis of SLC30A and SLC39A Family Genes Suggests Their Involvement in Establishing Resistance to Cisplatin in Human Cancer Cells
Source: Int J Mol Sci. 2024 Nov 9;25(22):12049. doi: 10.3390/ijms252212049 (PMC11594112; doi:10.3390/ijms252212049)
Supplement: Supplementary file 1 [file ijms-25-12049-s001.zip]

Archive with 3 entries (3 files):
- Supplementary Figure S1.docx
- SupplementaryTableS1_DifferentlyExpressedGenes.xlsx
- SupplementaryTableS2_DifferentlyRegulatedPathways.xlsx
