# Supplementary material for: Forced Overexpression and Knockout Analysis of SLC30A and SLC39A Family Genes Suggests Their Involvement in Establishing Resistance to Cisplatin in Human Cancer Cells
Source: Int J Mol Sci. 2024 Nov 9;25(22):12049. doi: 10.3390/ijms252212049 (PMC11594112; doi:10.3390/ijms252212049)
Supplement: Supplementary file 1 [file ijms-25-12049-s001.zip › SupplementaryTableS1_DifferentlyExpressedGenes.xlsx]

## Sheet: HCT_15_SLC30A10_overexpr_vs_GFP
Upregulated_Gene	baseMean	log2_FC	lfcSE	stat	p_val	padj			Downregulated_Gene	baseMean	log2_FC	lfcSE	stat	p_val	padj
SLC30A10	357.374	7.60553	0.718877	10.5797	3.7e-26	9.92377e-22			PTPRD	1470.65	-5.11162	0.902546	-5.66355	1.48272e-08	0.00013256
H19	115.56	7.21793	0.700934	10.2976	7.22519e-25	9.68934e-21			PRRX1	54.5377	-3.40846	0.838532	-4.0648	4.8074e-05	0.257879
NXNL2	16.8774	4.0442	1.21229	3.33599	0.000849947	1			ANKRD1	1656.45	-2.95548	0.823176	-3.59033	0.000330256	0.83524
L1CAM	53.3874	4.57289	1.43439	3.18803	0.00143246	1			HIST1H4J	358.393	-2.22381	0.696237	-3.19404	0.00140296	1
NRXN3	31.4587	2.15182	0.719025	2.99269	0.00276532	1			SH2D5	98.5926	-2.84662	1.11332	-2.55686	0.0105621	1
PRAME	1115.66	2.21258	0.740619	2.98747	0.00281299	1			FBXL22	12.3401	-3.14365	1.22958	-2.55669	0.0105674	1
RGS20	71.15	4.36476	1.46382	2.98177	0.00286591	1			STK24-AS1	21.3264	-2.4511	1.0026	-2.44474	0.0144955	1
PCDHA10	10.669	5.17211	1.79685	2.87843	0.00399655	1			COL13A1	55.6827	-2.82883	1.15896	-2.44083	0.0146534	1
ID4	806.248	3.94972	1.45743	2.71006	0.00672705	1			ARMC4	56.9323	-6.41346	2.64018	-2.42917	0.0151333	1
DOC2B	160.642	3.72489	1.40027	2.66012	0.00781127	1			MYLK3	5.26467	-5.47779	2.26539	-2.41803	0.0156046	1
LYNX1	43.1639	2.22196	0.845344	2.62847	0.00857704	1			DCLK1	115.199	-3.03977	1.25942	-2.41362	0.015795	1
SGCE	115.79	3.94972	1.50889	2.61764	0.00885413	1			C1DP1	8.5525	-5.47258	2.27886	-2.40146	0.01633	1
RYR2	6.40562	4.59534	1.79042	2.56663	0.0102692	1			HERC2P10	10.3034	-3.82999	1.62685	-2.35424	0.0185608	1
PTGS2	34.6184	3.94972	1.56335	2.52644	0.0115224	1			LDHC	20.4448	-5.28764	2.26548	-2.334	0.0195958	1
UBA52P6	7.64626	3.3496	1.35736	2.46773	0.0135971	1			MIR589	6.95106	-5.50138	2.36439	-2.32676	0.0199781	1
PCDHB3	41.7422	3.94972	1.66211	2.37633	0.017486	1			MIR503HG	28.7592	-2.89184	1.24605	-2.32081	0.0202971	1
BARX1-AS1	15.4575	3.94972	1.69985	2.32357	0.0201486	1			KCNJ2	5183.16	-4.75974	2.09394	-2.2731	0.0230202	1
SPARC	11.4924	3.05456	1.32382	2.30738	0.0210339	1			DNM1P38	7.15245	-5.37649	2.38676	-2.25263	0.0242822	1
SCRT1	3.66879	4.68668	2.04764	2.28883	0.0220895	1			LINC01776	41.3262	-4.92714	2.22044	-2.21899	0.0264875	1
IKZF3	12.6019	3.13186	1.37933	2.27057	0.0231731	1			PET117	10.2366	-5.25717	2.38176	-2.20726	0.0272957	1
TRIML2	34.1754	3.40296	1.56299	2.17721	0.0294649	1			GABRA2	150.08	-5.92064	2.68289	-2.20682	0.027327	1
RFLNB	1013.36	3.36476	1.59045	2.11561	0.0343783	1			LUCAT1	15.0191	-2.41676	1.12273	-2.15259	0.0313513	1
ACHE	30.8625	2.22537	1.06489	2.08977	0.0366384	1			RNF128	29.5904	-3.17254	1.47569	-2.14988	0.031565	1
C14orf132	153.187	3.36476	1.61684	2.08108	0.037427	1			RN7SL396P	8.15381	-4.86836	2.26473	-2.14964	0.0315838	1
DPYSL5	187.421	3.36476	1.6347	2.05833	0.0395582	1			RNU5A-1	27.8502	-2.44902	1.15046	-2.12873	0.0332765	1
PRSS35	7.80784	2.4457	1.20596	2.02802	0.0425583	1			VCAN	334.038	-2.67428	1.26984	-2.10599	0.0352054	1
CRISPLD1	102.622	3.36476	1.68973	1.9913	0.0464477	1			EMB	581.471	-4.45995	2.11979	-2.10396	0.0353818	1
KCNJ4	52.2704	3.36476	1.69955	1.97979	0.0477271	1			GOLGA8UP	9.94053	-2.81093	1.33925	-2.09889	0.0358266	1
									HIF1A-AS2	11.9589	-4.93288	2.35898	-2.09111	0.0365186	1
									ATRIP	14.2916	-2.53538	1.22545	-2.06893	0.0385527	1
									RBP4	24.0536	-4.56427	2.21596	-2.05973	0.0394246	1
									ZBBX	10.4223	-7.45886	3.63045	-2.05452	0.0399249	1
									APOE	257.948	-2.40187	1.16998	-2.05291	0.0400811	1
									SNORA30	5.21093	-4.79422	2.342	-2.04706	0.0406523	1
									C17orf49	12.7725	-2.19772	1.07865	-2.03746	0.0416039	1
									ANKRD20A2	5.69363	-4.96879	2.44139	-2.03523	0.0418276	1
									C2CD4A	8.75764	-5.0428	2.48559	-2.02881	0.0424773	1
									LINC00957	2.74164	-5.34	2.64258	-2.02075	0.0433055	1
									ZNF223	7.13793	-4.63719	2.32155	-1.99745	0.0457761	1
									LONRF2	32.4012	-4.41809	2.22488	-1.98577	0.0470592	1
									MIRLET7I	2.85925	-5.01173	2.52749	-1.98288	0.0473804	1
									MIR320E	4.44444	-5.08111	2.56982	-1.97722	0.0480164	1
									PPP4R1-AS1	3.03461	-4.73755	2.40253	-1.9719	0.0486212	1
									RPL23AP72	2.62953	-5.12971	2.60269	-1.97093	0.0487322	1
									COX6B2	10.2929	-4.88417	2.47855	-1.97058	0.0487723	1
									MIR148B	3.31687	-4.76995	2.43007	-1.96288	0.0496598	1
									RN7SL153P	9.55102	-2.28414	1.16405	-1.96223	0.0497356	1

## Sheet: HCT_15_SLC30A3_overexpr_vs_GFP
Upregulated_Gene	baseMean	log2_FC	lfcSE	stat	p_val	padj			Downregulated_Gene	baseMean	log2_FC	lfcSE	stat	p_val	padj
STK4-AS1	4.85429	2.89656	1.42958	2.02617	0.0427478	1			POLR2F	2.69485	-5.66286	2.55266	-2.21842	0.0265263	1
TMEM156	18.7092	3.73837	1.86668	2.00269	0.045211	1			SLC7A9	2.89314	-5.2405	2.65422	-1.97441	0.0483355	1
CNTNAP3B	25.9773	2.37714	0.951456	2.49842	0.0124747	1			RPEP3	2.92879	-4.98086	2.45919	-2.0254	0.0428258	1
NRXN3	31.4587	2.00918	0.717382	2.80071	0.00509904	1			ZNF30-AS1	3.11276	-5.42172	2.52057	-2.151	0.0314766	1
TRIML2	34.1754	3.77657	1.50649	2.50688	0.0121803	1			PHBP13	3.60593	-4.93047	2.36276	-2.08674	0.0369119	1
PTGS2	34.6184	4.1534	1.50686	2.75633	0.00584536	1			MIR106B	3.65806	-4.79066	2.4367	-1.96604	0.0492937	1
DOC2B	160.642	3.51354	1.40027	2.50918	0.0121011	1			MIR505	3.81213	-5.13607	2.55887	-2.00716	0.0447323	1
AKR1B1	451.574	2.73966	0.853505	3.20989	0.00132786	1			DGKI	4.59336	-4.98473	2.40405	-2.07347	0.0381286	1
MED12L	565.252	3.15341	1.59902	1.97208	0.0486005	1			THUMPD3P1	4.71231	-5.10743	2.3987	-2.12925	0.0332337	1
SLC30A3	600.215	11.0866	0.564299	19.6467	6.17134e-86	1.65521e-81			MIR597	4.76604	-5.2806	2.39256	-2.20709	0.027308	1
ROBO1	1064.62	2.16351	0.93818	2.30607	0.0211065	1			WDR49	5.36609	-5.72819	2.616	-2.18967	0.0285479	1
									HDAC1P1	5.48704	-3.799	1.84367	-2.06056	0.039345	1
									MIR601	6.48528	-5.12227	2.4551	-2.08638	0.0369445	1
									CFAP99	6.86619	-6.48484	3.08619	-2.10125	0.0356194	1
									RPL23AP18	6.95511	-5.95192	2.3977	-2.48235	0.0130519	1
									ZNF223	7.13793	-4.84854	2.32155	-2.08849	0.0367536	1
									GRK5-IT1	7.64148	-5.36174	2.40462	-2.22977	0.0257626	1
									CFAP126	8.35216	-20.7119	8.8947	-2.32857	0.0198817	1
									IFITM10	8.59724	-2.91121	1.35134	-2.15432	0.0312154	1
									CHRNE	9.40323	-2.46162	1.05836	-2.32589	0.0200242	1
									CCDC173	9.69376	-7.62791	2.47762	-3.07872	0.0020789	1
									CAMKV	9.91396	-4.83845	2.37427	-2.03787	0.0415626	1
									ZBBX	10.4223	-7.67021	3.63045	-2.11274	0.0346229	1
									B4GALNT2	10.691	-7.96974	3.93582	-2.02493	0.0428751	1
									TDO2	10.8929	-4.93199	1.80711	-2.72921	0.00634857	1
									RAB9B	10.9015	-3.10106	1.47159	-2.10728	0.035093	1
									TTLL9	11.6426	-7.67584	3.04568	-2.52024	0.0117275	1
									HIF1A-AS2	11.9589	-5.14423	2.35898	-2.1807	0.0292055	1
									RN7SKP79	12.9503	-6.66362	2.33108	-2.85859	0.00425527	1
									CXorf57	14.7058	-3.23873	1.49749	-2.16277	0.0305586	1
									APLN	19.5262	-3.72666	1.63855	-2.27436	0.0229443	1
									C7orf57	21.7009	-4.32707	2.17852	-1.98625	0.0470057	1
									DNAH5	24.1287	-4.55045	1.59794	-2.84769	0.00440373	1
									SIRT4	24.2501	-2.21141	0.822936	-2.68722	0.00720505	1
									LRRC46	25.3502	-3.73473	1.72905	-2.15999	0.0307736	1
									CD70	25.662	-4.9256	2.36223	-2.08515	0.0370555	1
									SAXO2	26.5481	-2.62843	1.08962	-2.41224	0.0158548	1
									PHOSPHO1	26.6902	-2.40175	1.05298	-2.28091	0.0225538	1
									ABCA10	27.7017	-2.50026	1.22719	-2.03738	0.0416124	1
									RNF128	29.5904	-2.96886	1.4157	-2.0971	0.0359849	1
									SCARNA9	29.9088	-2.75327	1.34494	-2.04714	0.0406446	1
									KIAA0319	51.857	-2.99729	1.00202	-2.99125	0.00277841	1
									PRRX1	54.5377	-2.21264	0.804215	-2.75131	0.00593583	1
									ARMC4	56.9323	-6.62481	2.64018	-2.50923	0.0120996	1
									ZMYND10	59.1138	-3.52034	1.55208	-2.26815	0.0233202	1
									FAM84A	103.186	-2.17316	0.710768	-3.05748	0.00223208	1
									NEXN	108.558	-2.06556	0.926775	-2.22876	0.0258301	1
									APCDD1	111.541	-3.66388	1.45755	-2.51373	0.0119462	1
									RN7SKP203	113.099	-2.51993	0.68279	-3.69063	0.000223696	0.998604
									EGF	113.45	-4.79141	2.22463	-2.1538	0.0312558	1
									GRIK2	124.198	-3.06203	1.30973	-2.3379	0.0193925	1
									GABRA2	150.08	-6.13199	2.68289	-2.28559	0.0222781	1
									NECTIN3	155.43	-2.62407	0.71861	-3.65159	0.000260625	0.998604
									VCAN	334.038	-2.30067	1.12499	-2.04505	0.04085	1
									CCNO	347.883	-2.02596	0.995084	-2.03597	0.0417537	1
									EMB	581.471	-4.67131	2.11979	-2.20367	0.0275478	1
									DACT1	665.223	-5.99539	2.10184	-2.85244	0.00433846	1
									ARL10	703.999	-5.4194	2.08421	-2.60022	0.00931643	1
									PTPRD	1470.65	-9.35062	2.06966	-4.51794	6.24434e-06	0.0837398
									COL3A1	5320.64	-3.185	1.57453	-2.02282	0.0430914	1
									ALDH1A1	44702.2	-4.26636	2.10263	-2.02906	0.0424522	1

## Sheet: HCT_15_SLC39A14_knockout_vs_WT
Upregulated_Gene	baseMean	log2_FC	lfcSE	stat	p_val	padj			Downregulated_Gene	baseMean	log2_FC	lfcSE	stat	p_val	padj
HSPG2	1301.51	14.7736	1.43418	-2.1929	0.0283148	1			C1QTNF6	321.05	-2.00735	1.0026	-2.00215	0.0452685	1
NDUFA4L2	32.8271	14.6472	1.51523	-2.07864	0.0376503	1			LCN12	57.9931	-2.03307	0.941438	-2.15954	0.0308083	1
ZMYND10	59.1138	14.4259	1.5473	-2.04355	0.0409976	1			TAS2R3	33.4651	-2.05884	0.776179	-2.65254	0.00798896	1
LINC02298	62.7619	14.3942	1.55298	-2.03618	0.0417319	1			BBC3	217.333	-2.06591	0.936926	-2.20498	0.0274553	1
TNXB	93.0813	14.1097	1.37995	-2.29801	0.0215614	1			SSSCA1-AS1	27.5092	-2.08524	0.819385	-2.54488	0.0109314	1
SH3TC1	57.5756	13.9833	1.29686	-2.44686	0.0144107	1			ANKRD24	102.598	-2.09438	1.03464	-2.02426	0.0429433	1
YPEL1	141.122	13.8884	1.30858	-2.42714	0.0152184	1			ARHGEF19	26.29	-2.1257	1.07368	-1.97984	0.0477216	1
NOTUM	573.86	13.5407	1.45633	-2.18729	0.0287215	1			SPNS2	185.066	-2.16107	1.04059	-2.07677	0.0378226	1
CACNG4	134.87	13.351	1.40841	-2.26674	0.0234062	1			LRRC46	25.3502	-2.17115	1.902	-2.32014	0.0203335	1
CCDC146	52.8239	11.0432	1.4726	-2.21304	0.026895	1			SLC16A5	296.1	-2.20024	1.00259	-2.19455	0.0281957	1
DHRS3	68.9021	10.98	1.61153	-2.02555	0.0428112	1			DNAH5	24.1287	-2.23438	1.99046	-2.21945	0.0264564	1
LRRC75B	62.4114	10.7903	1.38134	-2.38194	0.0172219	1			NRXN3	31.4587	-2.23607	0.972065	-2.30033	0.0214298	1
CDH7	142.491	10.7271	1.36658	-2.41533	0.0157209	1			NTN5	28.8976	-2.27374	1.11442	-2.04029	0.0413217	1
FAM84A	103.186	10.6955	0.859201	-3.85656	0.000114992	0.0999097			SLC7A7	142.552	-2.30874	1.07966	-2.13841	0.0324839	1
RPL12P25	15.5001	10.6639	1.68971	-1.96495	0.0494205	1			PBX1	242.702	-2.31374	1.1019	-2.09978	0.0357486	1
C1orf228	39.4166	10.3794	1.55395	-2.15831	0.0309036	1			TSSK3	43.7759	-2.32079	0.98214	-2.36299	0.0181282	1
FANK1	21.8505	10.1897	1.65061	-2.04281	0.0410715	1			TTC21A	82.3836	-2.40036	1.07599	-2.23084	0.0256914	1
PCDHB13	66.8335	9.55741	1.42979	-2.37757	0.0174273	1			FAM83E	61.4736	-2.42398	1.05429	-2.29915	0.0214964	1
CCDC183	26.5056	8.98836	1.52213	-2.24687	0.0246484	1			ANXA9	102.914	-2.44409	1.10175	-2.21836	0.0265303	1
TMEM74B	44.5769	8.609	1.59218	-2.16304	0.0305383	1			CACNA1H	491.007	-2.48728	2.16108	-2.06118	0.0392862	1
DDIT4	1112.92	8.48255	1.49697	-2.30403	0.0212212	1			CD99P1	264.347	-2.48934	0.451249	-5.51656	3.45702e-08	7.50898e-05
DLX4	51.1866	7.81867	1.40036	-2.47279	0.0134064	1			SEMA3C	1349.78	-2.5011	1.21625	-2.05639	0.0397446	1
KNDC1	66.2059	7.12318	1.34619	-2.58972	0.00960532	1			FAM71F2	23.4862	-2.50752	1.13407	-2.21108	0.02703	1
P3H2	393.055	6.87027	1.52259	-2.3074	0.0210325	1			RPL17P50	16.6386	-2.53157	1.20872	-2.09442	0.0362224	1
LRRC29	20.5493	6.61736	1.80418	-1.96222	0.0497371	1			ZNF710-AS1	59.2466	-2.60307	1.24621	-2.08879	0.0367263	1
CFL1P5	10.0594	6.36446	1.61007	-2.21742	0.0265947	1			RASSF4	22.2006	-2.60868	1.27111	-2.05229	0.0401417	1
HYAL1	19.3089	6.14316	1.7076	-2.09547	0.0361292	1			DPP4	107.258	-2.61514	1.32308	-1.97655	0.0480926	1
TOX	449.626	5.85988	1.3815	4.24167	2.2186e-05	0.0267723			SLC39A14	3144.77	-2.62076	0.273994	-9.56506	1.12141e-21	2.43582e-17
CFAP57	17.9267	5.0367	1.84183	-1.99433	0.0461157	1			MEGF6	186.904	-2.63472	0.835986	-3.15164	0.00162359	0.97961
LINC00862	19.6733	4.84702	1.61966	-2.27988	0.0226148	1			PILRA	19.136	-2.64308	1.22602	-2.15582	0.0310978	1
INPP4B	90.0537	4.48451	1.06635	4.20546	2.60546e-05	0.0297859			SCG5	121.423	-2.6626	1.29141	-2.06178	0.0392285	1
HNRNPA1P12	3.26536	4.40045	2.00927	2.19007	0.0285191	1			DMGDH	49.4821	-2.67696	1.6713	-2.67763	0.00741454	1
RNF128	29.5904	4.24601	1.77222	2.39587	0.0165809	1			SULT2B1	125.31	-2.71173	1.26956	-2.13595	0.0326831	1
PROM2	42.2954	4.18313	1.53699	-2.41716	0.015642	1			MYRF	187.87	-2.72454	1.07849	-2.52625	0.0115286	1
CTSO	26.7532	4.11991	1.70879	-2.17532	0.0296065	1			SLC6A20	94.4713	-2.72752	1.02403	-2.66351	0.00773299	1
DCLK1	115.199	4.08728	1.11787	3.65629	0.000255888	0.185271			SEMA4G	83.837	-2.75885	1.34943	-2.04446	0.0409082	1
CALD1	230.323	4.02362	1.35442	2.97073	0.00297094	1			GDF15	814.282	-2.76099	1.26406	-2.18423	0.0289456	1
FAM133DP	12.4391	4.02362	1.49505	2.6913	0.00711738	1			ADAMTSL4	129.544	-2.80326	1.10368	-2.53991	0.011088	1
UBE2F-SCLY	2.81789	4.02362	1.96952	2.04294	0.0410586	1			MIR573	18.4	-2.80342	2.16223	-2.07945	0.0375758	1
ACKR2	13.5764	3.99345	1.74155	-2.14674	0.0318136	1			KCNH3	106.374	-2.83652	1.36531	-2.07756	0.03775	1
GLI3	40.0416	3.98542	1.5656	2.54562	0.0109085	1			PPP1R32	17.5236	-2.84815	1.31016	-2.1739	0.0297128	1
LOX	9.21724	3.98541	1.91332	2.08298	0.0372526	1			MYO15B	201.797	-2.86664	1.96602	-2.29339	0.0218254	1
MIR550A2	3.0463	3.98541	1.95575	2.0378	0.0415702	1			GRHL3	50.1624	-2.90045	1.23596	-2.34672	0.0189395	1
THAP12P3	84.087	3.40045	1.65334	2.05671	0.0397138	1			COL18A1	745.55	-2.91826	1.27771	-2.28397	0.0223731	1
HOXA1	22.4293	3.23401	1.04107	3.10644	0.00189357	1			MUC3A	37.6659	-2.91967	1.47446	-1.98016	0.0476855	1
LGR5	45.5363	3.10863	0.613673	5.06562	4.07081e-07	0.000680169			PPFIA4	65.9845	-2.93169	1.04346	-2.80958	0.00496055	1
C4orf19	23.0728	3.03693	0.857123	3.54317	0.000395344	0.268352			ANGPTL4	110.014	-2.93486	1.11522	-2.63164	0.00849742	1
C21orf33	51.8104	3.02362	1.50755	2.00565	0.0448933	1			PAQR8	108.309	-2.93607	1.48654	-1.9751	0.0482566	1
NECTIN3	155.43	2.98506	0.777925	3.83721	0.000124442	0.100186			NOXA1	160.398	-2.9485	1.19136	-2.4749	0.0133274	1
SLC30A10	357.374	2.76826	0.943272	2.93474	0.00333829	1			TNNT2	28.9067	-2.95017	1.4977	-1.9698	0.0488613	1
KRTAP3-1	11.491	2.54688	1.2341	2.06376	0.0390407	1			TFPI	200.909	-2.95474	1.33312	-2.21642	0.0266627	1
HS6ST3	7.43431	2.43676	1.13345	2.14986	0.0315662	1			ELF3	180.721	-2.97418	1.23907	-2.40033	0.0163802	1
TBX1	205.318	2.41279	1.79323	-2.17578	0.0295716	1			TCP11L2	159.711	-2.97696	1.37551	-2.16426	0.0304442	1
RAB32	130.55	2.40229	0.798188	3.00968	0.00261527	1			AGBL2	58.0504	-3.01853	1.19148	-2.53343	0.0112952	1
CPA4	28.5485	2.25654	1.12411	2.00739	0.044708	1			FCGRT	60.9035	-3.02665	1.52091	-1.99002	0.0465886	1
PKIB	27.4756	2.25502	1.03357	2.18177	0.0291266	1			PADI2	53.6044	-3.03619	1.39382	-2.17833	0.0293814	1
CCND2	378.561	2.19973	1.06563	2.06425	0.0389943	1			MUC20	88.6116	-3.04375	1.33064	-2.28744	0.02217	1
RPL7AP73	35.879	2.12087	1.07803	1.96736	0.0491421	1			CAP2P1	43.6022	-3.05632	2.1883	-2.09039	0.0365823	1
ADAM23	46.7288	2.08473	0.780142	2.67224	0.00753465	1			FOXN4	55.4032	-3.10859	1.54934	-2.0064	0.0448135	1
IQGAP2	46.6792	2.04683	0.535534	3.82204	0.00013235	0.100186			RPS20P22	31.4528	-3.11596	1.3214	-2.35809	0.0183695	1
									RSPH4A	21.6347	-3.11955	1.98007	-2.31529	0.0205973	1
									MTCO3P11	4.6821	-3.18278	2.32994	-1.96775	0.0490964	1
									RN7SL220P	11.8058	-3.21439	2.17761	-2.10715	0.0351047	1
									PTP4A3	75.9555	-4.61849	1.88597	-2.44886	0.0143308	1
									CBX5P1	7.98708	-4.61888	2.21844	-2.08203	0.0373393	1
									SBK3	7.84013	-4.64283	2.35209	-1.97392	0.0483909	1
									KCNN4	113.92	-4.66738	2.17049	-2.15038	0.0315249	1
									MPRIPP1	6.64802	-4.6769	2.2995	-2.03387	0.0419643	1
									SNORA14A	6.7438	-4.68391	2.36803	-1.97798	0.0479314	1
									RPL34P6	7.31815	-4.70512	2.25314	-2.08825	0.036775	1
									EEF1DP7	7.02971	-4.71569	2.33619	-2.01854	0.0435353	1
									PSPC1-AS2	5.41812	-4.78962	2.26327	-2.11624	0.0343247	1
									LINC01431	6.92132	-4.79059	2.27556	-2.10523	0.035271	1
									LINC00665	29.7612	-4.82486	2.30031	-2.09748	0.035951	1
									ZNF423	134.346	-4.83908	2.34035	-2.06767	0.0386712	1
									CLIC3	59.8302	-4.84709	1.81483	-2.67083	0.00756645	1
									ZBTB20	462.395	-4.85744	1.86938	-2.59842	0.00936545	1
									ASH1L-IT1	11.2199	-4.91162	2.24624	-2.1866	0.0287717	1
									CELF5	28.4233	-4.92361	2.3214	-2.12097	0.0339244	1
									CYCSP34	9.52799	-4.94499	2.28099	-2.16791	0.0301655	1
									MYO16	106.775	-4.9651	2.36215	-2.10194	0.0355588	1
									TNFSF4	10.6924	-4.98777	2.43515	-2.04824	0.0405361	1
									WNT9A	24.7152	-5.04493	2.42716	-2.07853	0.0376603	1
									CSF2RA	50.0213	-5.04893	1.67405	-3.01599	0.00256138	1
									ARHGEF33	3.7063	-5.06759	2.56172	-1.97819	0.0479069	1
									CCDC154	13.588	-5.07823	2.21603	-2.29159	0.0219295	1
									GRM4	26.6042	-5.10244	2.53607	-2.01195	0.044225	1
									LINC01389	6.8655	-5.10733	2.46147	-2.07491	0.0379946	1
									NECTIN4	25.5498	-5.10943	2.16949	-2.35513	0.0185164	1
									PRTN3	12.5532	-5.11196	2.52715	-2.02282	0.043092	1
									RNU4ATAC18P	12.7945	-5.1811	2.22013	-2.33369	0.0196117	1
									ESPN	29.046	-5.18621	2.35371	-2.20342	0.0275654	1
									MAOA	10.5343	-5.20593	2.59983	-2.00241	0.0452409	1
									NKX3-2	44.9063	-5.20798	2.34861	-2.21747	0.026591	1
									RNU1-16P	10.6623	-5.22067	2.21586	-2.35604	0.0184707	1
									LDB3	12.176	-5.23531	2.28659	-2.28957	0.022046	1
									GLIPR1L2	5.725	-5.26254	2.59026	-2.03167	0.0421875	1
									SLC16A4	18.9675	-5.27233	2.26926	-2.32337	0.0201594	1
									EIF5AP3	8.48363	-5.41572	2.30271	-2.35189	0.0186782	1
									TMSB4XP4	9.08969	-5.42322	2.20194	-2.46293	0.0137808	1
									DRAIC	17.9275	-5.45422	2.32831	-2.34257	0.0191516	1
									MIR3189	15.257	-5.46013	2.50975	-2.17557	0.0295875	1
									OLFM2	510.206	-5.49202	2.38765	-2.30017	0.0214384	1
									SLC38A8	3.75342	-5.53874	2.79207	-1.98374	0.0472848	1
									DIO3OS	5.94484	-5.56796	2.3419	-2.37754	0.0174287	1
									GAS7	19.8533	-5.6062	2.4299	-2.30718	0.021045	1
									FAXDC2	7.06569	-5.63433	2.71594	-2.07454	0.038029	1
									LINC00278	25.2349	-5.74704	2.84135	-2.02264	0.0431099	1
									GPR179	7.83332	-5.78476	2.32419	-2.48893	0.0128127	1
									PRKG2	7.76871	-5.7989	2.87767	-2.01514	0.0438904	1
									MYCN	3.86779	-5.84107	2.96543	-1.96972	0.0488702	1
									PAXBP1-AS1	29.1869	-5.87167	2.29737	-2.55582	0.0105939	1
									PTPRM	19.2943	-5.87906	2.46575	-2.38429	0.0171121	1
									PDE4A	519.016	-5.88002	2.15662	-2.7265	0.00640109	1
									NRSN2	200.758	-5.95283	2.17869	-2.73229	0.00628951	1
									TTTY14	36.2674	-5.97355	2.22266	-2.68757	0.00719744	1
									WNT4	8.7259	-6.03054	2.70721	-2.22759	0.0259082	1
									DNAJB13	7.32484	-6.04955	2.58876	-2.33685	0.019447	1
									ASCL5	4.39167	-6.07744	2.8401	-2.13987	0.0323656	1
									CFAP99	6.86619	-6.12494	3.08657	-1.98438	0.0472131	1
									VIL1	189.609	-6.16434	2.23496	-2.75814	0.00581317	1
									CYP4F3	22.4165	-6.26183	2.66984	-2.3454	0.0190069	1
									LCN15	5.14863	-6.28947	3.14701	-1.99855	0.0456567	1
									DLX3	4.89139	-6.32904	3.19901	-1.97844	0.0478796	1
									EDAR	23.2622	-6.39844	2.41957	-2.64446	0.00818224	1
									FSBP	24.8907	-6.40849	2.19658	-2.91749	0.00352858	1
									SYNPO	50.6952	-6.42259	2.23054	-2.87938	0.00398452	1
									NUPR1	9.4817	-6.59295	3.1384	-2.10074	0.0356642	1
									ENTPD8	44.3275	-6.69146	2.45199	-2.72899	0.00635292	1
									CYP4F12	20.7421	-6.69463	3.06812	-2.182	0.0291097	1
									NUDT16P1	8.06241	-6.74189	2.99408	-2.25174	0.0243388	1
									SAMD11	176.456	-7.15054	2.65804	-2.69015	0.0071419	1
									CFAP157	14.7325	-7.36558	3.15572	-2.33404	0.0195936	1
									TMPRSS4	54.1257	-7.46844	3.65212	-2.04496	0.0408587	1
									C7orf57	21.7009	-7.49159	2.80492	-2.67087	0.00756546	1
									PRR29	17.0165	-8.01505	2.91524	-2.74936	0.00597111	1
									ANOS2P	87.5753	-8.22613	2.07456	-3.96525	7.33189e-05	0.0723891
									TMSB4Y	125.671	-9.52147	2.10833	-4.51611	6.2986e-06	0.00804776
									PRKY	362.239	-10.0933	2.0693	-4.87766	1.07353e-06	0.00155454
									TTTY15	315.136	-10.2276	2.08021	-4.91663	8.80464e-07	0.00136604
									ZFY	414.986	-10.9325	2.07382	-5.27166	1.35192e-07	0.000244709
									EIF1AY	476.229	-11.4989	2.05814	-5.58705	2.30965e-08	6.271e-05
									UTY	978.6	-11.5601	2.08866	-5.53472	3.11734e-08	7.50898e-05
									KDM5D	925.433	-11.9646	2.0528	-5.82842	5.59536e-09	2.02561e-05
									USP9Y	1276.39	-12.475	2.07768	-6.00427	1.922e-09	9.51016e-06
									TXLNGY	1388.08	-12.5335	2.06574	-6.06731	1.30074e-09	9.4178e-06
									DDX3Y	1852.31	-13.1152	2.05179	-6.39211	1.63615e-10	1.77694e-06
									CFAP126	8.35216	-20.2833	8.89417	-2.28052	0.0225769	1
									MB	18.7311	-20.528	3.43098	-5.98311	2.18916e-09	9.51016e-06
									FPR3	37.4795	-21.5188	8.89343	-2.41962	0.0155366	1

## Sheet: HuTu80_SLC30A10_overexpr_vs_GFP
Upregulated_Gene	baseMean	log2_FC	lfcSE	stat	p_val	padj			Downregulated_Gene	baseMean	log2_FC	lfcSE	stat	p_val	padj
SLC30A10	357.374	9.589	0.727019	13.1895	1.00874e-39	1.83096e-35			FAT3	710.412	-2.75178	0.282263	-9.749	1.86301e-22	1.12718e-18
SPP1	105.933	4.38731	0.439077	9.99213	1.64993e-23	1.49739e-19			MAMDC2	1024.53	-2.26796	0.309923	-7.3178	2.52075e-13	7.62569e-10
PFKFB4	199.367	3.47509	0.4657	7.46209	8.51622e-14	3.09156e-10			BASP1	138.603	-2.84522	0.393737	-7.22619	4.9673e-13	1.28802e-09
PRKAR2B	118.275	2.58377	0.432753	5.97053	2.3648e-09	2.52491e-06			NDST3	92.2847	-3.94037	0.601559	-6.55027	5.74335e-11	9.47705e-08
AK4	610.736	2.65792	0.472305	5.62756	1.82778e-08	1.57981e-05			CADM1	527.537	-2.11142	0.331727	-6.36495	1.95356e-10	2.95492e-07
COL1A2	88.5083	3.54919	0.634662	5.59225	2.24144e-08	1.76889e-05			EGF	113.45	-5.89501	0.938933	-6.27842	3.42032e-10	4.77556e-07
RGS6	19.714	16.4433	3.02399	5.4376	5.40038e-08	3.77009e-05			SOSTDC1	214.658	-2.72021	0.455346	-5.97393	2.31609e-09	2.52491e-06
MAP3K5	316.686	3.35439	0.620492	5.40603	6.44375e-08	4.33187e-05			DPPA4	130.342	-2.84536	0.496223	-5.73403	9.80723e-09	8.90055e-06
SOX9	1755.27	2.47168	0.633568	3.90121	9.57145e-05	0.0271455			COBLL1	642.022	-2.55591	0.484903	-5.27097	1.35702e-07	8.2104e-05
C4orf19	23.0728	5.42731	1.47748	3.67335	0.000239395	0.0557085			CSF1	477.284	-2.16101	0.414456	-5.21408	1.84729e-07	0.000108162
TBC1D8B	217.398	3.83557	1.07868	3.55579	0.000376842	0.0801885			MME	110.612	-2.73635	0.558663	-4.89804	9.67981e-07	0.000532419
RASEF	425.678	2.11056	0.594788	3.54841	0.000387557	0.0808569			PTPRC	262.626	-2.39144	0.497294	-4.8089	1.51764e-06	0.00078705
PRELID2	198.383	2.39417	0.684375	3.49833	0.000468177	0.0944209			MKX	238.421	-4.93453	1.10041	-4.48426	7.31683e-06	0.00316209
ALDOC	41.1474	2.88787	0.84413	3.42112	0.000623627	0.115505			RND3	584.739	-2.32239	0.523494	-4.43633	9.15038e-06	0.00369086
PPM1E	81.0791	2.08822	0.637709	3.27456	0.00105825	0.165589			ADAM2	124.893	-2.52794	0.595189	-4.24729	2.1637e-05	0.00801497
TM4SF1	52.8536	2.72953	0.85969	3.17502	0.00149827	0.210815			FGD5	71.0147	-3.03874	0.72265	-4.205	2.61086e-05	0.0092921
ATP6V1C2	221.864	2.4188	0.768561	3.14717	0.00164856	0.22669			CDS1	674.381	-2.4049	0.584217	-4.11645	3.84749e-05	0.0131765
FAM160A1	316.901	2.42316	0.774885	3.12712	0.00176528	0.232707			CDH8	61.5357	-2.49749	0.611757	-4.08249	4.4556e-05	0.0147043
ANKRD37	83.7044	2.65209	0.937858	2.82781	0.00468674	0.436251			GPAT3	328.903	-2.00059	0.497015	-4.0252	5.6927e-05	0.0175133
CARD14	8.49842	4.68867	1.78963	2.61992	0.00879516	0.636797			MAP1B	843.212	-2.53789	0.638372	-3.97556	7.02126e-05	0.0205046
CXorf57	14.7058	3.24962	1.25707	2.58507	0.00973588	0.671267			ITGAX	16.1074	-14.4677	3.73488	-3.87368	0.000107204	0.0296588
IGFL2	18.8289	3.18208	1.23816	2.57001	0.0101696	0.686202			MBNL2	738.728	-3.02819	0.782638	-3.86922	0.000109185	0.0296588
HNRNPCP3	2.14973	5.49602	2.16189	2.54222	0.0110149	0.716053			POU3F2	69.1282	-2.14964	0.559055	-3.84512	0.000120492	0.0316964
NOS2	117.216	2.17658	0.876627	2.48291	0.0130315	0.793743			HIST1H4J	358.393	-2.6137	0.697262	-3.74853	0.000177877	0.0436303
GCNT1	120.711	3.72687	1.53488	2.42812	0.0151775	0.860895			ADM2	215.19	-5.90436	1.63471	-3.61187	0.000304001	0.0672917
KRTAP3-1	11.491	3.17345	1.31193	2.41892	0.0155666	0.874764			ALDH1L2	167.454	-4.14069	1.15594	-3.58209	0.000340854	0.0745402
GUSBP5	3.30851	4.72687	1.95685	2.41555	0.0157113	0.877856			MFAP5	80.0707	-2.11363	0.597518	-3.53734	0.000404181	0.0833669
PDK4	71.7721	2.21752	0.921414	2.40665	0.0160995	0.893643			FAM110C	132.555	-2.61844	0.762018	-3.43619	0.000589965	0.112012
DSG1	23.5348	2.34551	0.988779	2.37213	0.0176859	0.941397			LINC01836	49.762	-2.50909	0.731034	-3.43225	0.000598596	0.112012
GAPDHP40	3.25068	4.68867	1.98025	2.36771	0.0178985	0.949928			TMEM100	39.2415	-2.88007	0.848874	-3.39282	0.00069178	0.121908
FAR2	141.753	2.58946	1.10518	2.34301	0.0191287	0.968024			INPP4B	90.0537	-2.45625	0.742722	-3.3071	0.000942678	0.15555
TEN1-CDK3	5.13904	2.82818	1.21576	2.32626	0.0200045	0.973975			SFRP4	22.6599	-7.12786	2.16271	-3.2958	0.000981424	0.159616
CTSZ	371.812	3.31184	1.45763	2.27207	0.0230823	1			CHRDL1	29.5253	-2.98008	0.92491	-3.22203	0.00127287	0.19094
MIR210HG	42.4453	2.80586	1.23508	2.2718	0.0230983	1			SUN3	32.1544	-4.31228	1.34054	-3.21682	0.00129621	0.192849
ETV7	55.2044	3.68867	1.6256	2.26912	0.0232611	1			HRK	163.338	-2.36274	0.756236	-3.12434	0.00178206	0.232707
COL6A3	16.2958	2.72046	1.19987	2.2673	0.0233718	1			NRP2	124.195	-2.5801	0.836421	-3.08469	0.00203765	0.253324
EPN3	149.927	3.17995	1.409	2.25689	0.024015	1			EFEMP1	34.2042	-2.22938	0.723656	-3.08072	0.002065	0.254979
GPR146	25.2222	2.48505	1.11052	2.23773	0.0252385	1			C1orf229	21.6455	-3.00017	0.97737	-3.06963	0.00214321	0.260022
RAB27B	381.521	3.68867	1.658	2.22477	0.0260968	1			UPP1	234.885	-2.58726	0.848757	-3.04829	0.00230145	0.27303
MIR3671	2.7971	5.27362	2.37072	2.22448	0.0261161	1			TPTEP1	39.9933	-7.09545	2.33697	-3.03617	0.00239601	0.2796
RNU6-767P	6.1125	3.40075	1.53032	2.22225	0.0262661	1			INPP5J	105.706	-2.77781	0.915371	-3.03462	0.00240835	0.2796
MAOA	10.5343	3.67905	1.66549	2.20899	0.027175	1			TXNIP	1444.8	-4.85375	1.63082	-2.97626	0.00291786	0.317138
TMPRSS2	51.6211	3.68867	1.67432	2.20308	0.0275889	1			TNFSF13B	44.6851	-2.53499	0.853088	-2.97155	0.00296302	0.318235
RNF128	29.5904	2.7726	1.25928	2.20173	0.0276843	1			PDE1A	11.7805	-4.09181	1.40227	-2.918	0.00352283	0.367793
SNORD59A	4.23481	4.27363	1.97015	2.1692	0.0300679	1			PLXDC2	189.258	-2.15938	0.740541	-2.91595	0.00354602	0.367793
RPS3AP5	9.27527	2.52956	1.19233	2.12153	0.0338776	1			SNHG18	21.6029	-6.32292	2.18123	-2.89878	0.00374613	0.382
XRCC6P1	1.77578	5.27362	2.49921	2.11011	0.0348485	1			COL4A2	128.612	-3.33576	1.16655	-2.85952	0.00424282	0.406737
CASS4	17.3482	2.2782	1.08254	2.10449	0.0353354	1			VGLL3	66.9327	-3.35324	1.17717	-2.84855	0.0043919	0.417368
GSTM2	25.8781	2.42616	1.15398	2.10242	0.0355162	1			LAMP3	325.017	-2.98997	1.05854	-2.82463	0.00473356	0.438361
COLQ	23.4789	2.0189	0.962249	2.09811	0.0358958	1			TMSB4X	854.877	-2.31881	0.821869	-2.82139	0.00478158	0.440561
HSH2D	181.3	3.68867	1.76921	2.08492	0.0370765	1			CASP8	583.611	-4.10031	1.48303	-2.76482	0.00569544	0.494631
CYB5R2	43.6801	3.31184	1.59033	2.08248	0.0372988	1			TRIB3	1419.78	-3.49408	1.27687	-2.73643	0.00621102	0.518899
IFITM1	77.1081	3.68867	1.80907	2.03899	0.0414512	1			GRB14	57.2147	-5.7506	2.11023	-2.7251	0.00642817	0.527954
GOLGA7B	12.0525	3.11598	1.53248	2.0333	0.0420227	1			GYG2	45.1697	-3.12328	1.14906	-2.71812	0.00656533	0.532815
ICA1	421.989	2.82098	1.39581	2.02104	0.0432758	1			RN7SL577P	7.04047	-6.09919	2.24456	-2.71733	0.00658115	0.532815
DOK7	78.6146	3.31184	1.65508	2.00101	0.0453908	1			CAV1	236.343	-2.39594	0.887503	-2.69964	0.00694144	0.542664
ST14	1760.17	2.26595	1.13662	1.99358	0.0461975	1			ANXA3	1237.93	-5.70271	2.11243	-2.69961	0.00694218	0.542664
NAIP	4.73914	2.78478	1.40998	1.97505	0.0482628	1			ARHGAP9	6.97351	-6.96113	2.62085	-2.65606	0.00790595	0.590917
SLC1A3	37.3795	2.26953	1.15508	1.96483	0.0494342	1			CDK18	145.811	-6.08418	2.31646	-2.6265	0.00862682	0.631393
ZNF488	27.3023	2.13168	1.08542	1.96393	0.0495383	1			SERTAD4	167.472	-2.46012	0.946498	-2.59918	0.0093447	0.665159
C4orf47	15.9217	2.54827	1.29778	1.96356	0.0495812	1			CD36	49.3536	-2.13348	0.822982	-2.59238	0.00953138	0.670559
TPM3P8	2.42908	3.72687	1.90133	1.96014	0.0499798	1			FOXA3	44.2057	-5.64737	2.18525	-2.58431	0.00975733	0.671267
									ATF3	312.176	-2.52336	0.977299	-2.58197	0.00982368	0.671267
									STK31	18.3213	-2.83742	1.10792	-2.56102	0.0104364	0.701599
									PCK2	1631.83	-3.00506	1.18252	-2.54124	0.0110459	0.716053
									GHDC	148.719	-2.33435	0.92113	-2.53423	0.0112696	0.727952
									ARRDC4	166.273	-3.32476	1.31734	-2.52383	0.0116083	0.744533
									LINC01376	36.027	-3.32679	1.32204	-2.5164	0.0118561	0.752446
									LRIT3	13.8387	-5.49142	2.19438	-2.50249	0.0123325	0.769233
									LINC01748	147.865	-2.1263	0.878033	-2.42166	0.0154498	0.870897
									CCDC144NL-AS1	95.7441	-2.31601	0.964203	-2.402	0.0163059	0.899597
									SLC7A11	4333.53	-2.52269	1.06992	-2.35782	0.0183825	0.961559
									SLC23A3	13.6278	-5.28214	2.2627	-2.33444	0.0195728	0.970956
									RAPGEF3	92.5843	-2.14006	0.916821	-2.33422	0.0195843	0.970956
									POF1B	17.9063	-6.13692	2.64528	-2.31995	0.0203435	0.977765
									NRXN3	31.4587	-2.01766	0.87049	-2.31785	0.0204577	0.977765
									ANKDD1B	21.4329	-5.07169	2.18832	-2.31762	0.02047	0.977765
									C16orf74	44.5494	-2.00329	0.86576	-2.31391	0.0206725	0.981599
									CPA6	17.2697	-4.03984	1.76373	-2.29051	0.0219917	1
									CA14	16.4728	-2.65683	1.16235	-2.28573	0.0222699	1
									TMEM106A	54.9445	-2.50995	1.09899	-2.28387	0.0223794	1
									FAM13A	255.297	-4.86695	2.1338	-2.28088	0.0225556	1
									SLC6A9	315.107	-2.18589	0.962544	-2.27095	0.0231498	1
									KIAA1456	34.853	-3.73139	1.64564	-2.26744	0.0233634	1
									LINC02387	3.63455	-5.55044	2.45308	-2.26264	0.0236579	1
									MOCOS	442.024	-2.64267	1.18473	-2.2306	0.0257074	1
									CFAP43	49.7658	-5.32707	2.39402	-2.22515	0.026071	1
									SH2D6	21.3656	-2.68823	1.20823	-2.22492	0.0260865	1
									CRB3	176.37	-2.45353	1.11237	-2.20567	0.0274073	1
									HLF	29.736	-3.55836	1.61646	-2.20133	0.027713	1
									RPL12P21	6.55736	-5.02456	2.30253	-2.18219	0.0290953	1
									SLC25A48	11.9442	-4.76693	2.1894	-2.17728	0.0294597	1
									SERTAD4-AS1	11.815	-2.91096	1.34937	-2.15727	0.0309848	1
									MYO16	106.775	-2.50931	1.16568	-2.15265	0.0313464	1
									LGALS3BP	2912.87	-3.20676	1.49085	-2.15097	0.0314788	1
									MXRA5	10.7528	-4.23829	1.97116	-2.15015	0.0315437	1
									HDAC1P2	8.8231	-4.9968	2.33391	-2.14096	0.0322773	1
									AIFM3	18.8284	-3.70685	1.73527	-2.13618	0.0326651	1
									LYPD5	86.3854	-2.65243	1.24259	-2.1346	0.0327938	1
									SLC7A7	142.552	-2.49551	1.17524	-2.12341	0.0337197	1
									S100A4	16.9004	-4.69229	2.21959	-2.11404	0.0345122	1
									FRMD4A	58.9438	-4.64583	2.19895	-2.11275	0.0346225	1
									C17orf105	3.27392	-5.2306	2.48421	-2.10554	0.0352448	1
									RRH	15.029	-2.63533	1.26207	-2.0881	0.0367892	1
									APOL6	292.119	-3.45028	1.66015	-2.07829	0.0376826	1
									SLC25A45	23.0687	-2.35345	1.13283	-2.07749	0.0377563	1
									FOXB1	10.3361	-4.78735	2.3071	-2.07505	0.0379818	1
									SPATA6L	100.472	-2.24175	1.08761	-2.06118	0.0392861	1
									KCNK1	230.511	-4.29203	2.08863	-2.05495	0.0398841	1
									UPF3AP2	4.23587	-4.88437	2.37702	-2.05483	0.0398958	1
									ZNF559	64.8788	-4.38608	2.1669	-2.02413	0.0429569	1
									CRYM	6.12943	-4.76344	2.35508	-2.02262	0.0431124	1
									RNU2-35P	3.93379	-4.82976	2.39631	-2.0155	0.0438524	1
									SLC22A4	16.2383	-2.0196	1.00483	-2.0099	0.0444414	1
									TPRG1	15.3711	-2.28968	1.14296	-2.00328	0.0451468	1
									SLC11A1	7.70998	-4.59267	2.29422	-2.00184	0.0453016	1
									UPK3B	9.75876	-3.24294	1.6263	-1.99407	0.0461448	1
									TAPBPL	47.6313	-4.34273	2.1809	-1.99125	0.0464531	1
									LINC02331	11.2309	-2.75177	1.38411	-1.98811	0.0467994	1
									EVPL	712.316	-4.16878	2.10033	-1.98482	0.0471641	1
									FAM167A	43.3728	-2.54401	1.28274	-1.98326	0.0473383	1
									CHAC1	434.172	-2.59268	1.31079	-1.97796	0.0479336	1
									MTCO3P2	3.74892	-5.07288	2.56541	-1.97741	0.0479948	1
									ALPK1	120.952	-4.85848	2.4682	-1.96843	0.0490183	1
									TOB2P1	30.3931	-2.37469	1.21042	-1.96187	0.0497773	1
									SLC2A14	6.58742	-3.34661	1.70661	-1.96097	0.0498825	1

## Sheet: HuTu80_SLC30A3_overexpr_vs_GFP
Upregulated_Gene	baseMean	log2_FC	lfcSE	stat	p_val	padj			Downregulated_Gene	baseMean	log2_FC	lfcSE	stat	p_val	padj
SLC30A3	600.215	5.96323	0.249335	23.9165	2.06135e-126	3.74156e-122			HIST1H4J	358.393	-3.08025	0.699349	-4.40445	1.06054e-05	0.0174998
RGS6	19.714	16.1992	3.02399	5.35689	8.4666e-08	0.000581153			ITGAX	16.1074	-15.1315	3.73488	-4.05141	5.09108e-05	0.0479706
RNU1-1	29.0484	3.72458	0.755433	4.93039	8.20644e-07	0.00372388			MET	2576.53	-2.3558	0.584985	-4.02712	5.6465e-05	0.0488046
RNU1-2	33.2979	3.40134	0.739662	4.5985	4.25549e-06	0.00965518			HIST1H4K	368.099	-2.33105	0.595787	-3.91256	9.13228e-05	0.0720695
GLMP	94.4408	4.20001	0.983707	4.26957	1.95849e-05	0.027345			ARRDC4	166.273	-4.98394	1.47276	-3.38409	0.000714145	0.231472
ALPK3	52.3743	2.20493	0.554712	3.97491	7.04052e-05	0.0580875			IGF1	38.1841	-3.23419	0.984019	-3.28672	0.00101361	0.273981
IL17RE	118.405	2.62256	0.716232	3.6616	0.000250641	0.12688			TXNIP	1444.8	-5.68287	1.73392	-3.27747	0.00104742	0.273981
MIR4727	4.24465	6.02948	1.68044	3.58803	0.000333189	0.151193			CD36	49.3536	-2.44802	0.825987	-2.96375	0.00303911	0.461703
RNVU1-7	25.3695	2.57914	0.73537	3.50727	0.000452727	0.174839			TRIB3	1419.78	-3.76454	1.27697	-2.94803	0.00319802	0.464404
RNU5A-8P	6.96035	4.70706	1.37582	3.42128	0.000623273	0.221824			AKNA	471.867	-2.357	0.8068	-2.92142	0.00348441	0.482791
OVGP1	39.2126	2.35221	0.692601	3.3962	0.000683277	0.231472			SCN9A	47.9192	-2.05709	0.708741	-2.90246	0.00370249	0.492373
ISG20	45.9664	2.50637	0.740043	3.3868	0.000707142	0.231472			SMAD9-IT1	5.52036	-6.63755	2.38213	-2.78639	0.00532981	0.520488
TSPOAP1	292.054	5.25187	1.57115	3.34269	0.000829704	0.250999			CASP8	583.611	-2.02253	0.730954	-2.76698	0.00565784	0.524764
RNVU1-18	42.6656	2.61921	0.830879	3.15234	0.0016197	0.354207			DSC1	43.6429	-2.22819	0.808745	-2.75513	0.00586696	0.524764
FSCN3	10.4834	3.14905	1.00153	3.14425	0.00166511	0.357285			HERC6	240.925	-2.67353	0.975978	-2.73933	0.00615636	0.524764
LCT	26.0275	3.58409	1.15256	3.10968	0.00187288	0.361791			CES3	17.7827	-3.74672	1.37984	-2.71534	0.00662086	0.524764
DOC2GP	5.39763	5.06768	1.63707	3.09558	0.00196427	0.371799			TPRG1	15.3711	-3.1859	1.18932	-2.67876	0.00738957	0.53718
GUCA1B	20.4868	2.67257	0.916463	2.91618	0.00354348	0.483591			SERPINF1	26.0894	-4.32725	1.62506	-2.66283	0.00774867	0.544951
CDKL2	64.0512	2.93676	1.03373	2.84093	0.00449822	0.515043			TRIM2	546.624	-2.14604	0.808292	-2.65503	0.0079302	0.544951
RNU5B-1	19.4385	2.97215	1.04745	2.83751	0.00454673	0.515043			ADM2	215.19	-3.56355	1.34352	-2.6524	0.00799228	0.544951
FAM46C	22.9131	2.93207	1.03806	2.82458	0.0047342	0.515043			SLC6A9	315.107	-2.51885	0.963568	-2.61409	0.0089466	0.565818
RNVU1-6	46.955	2.69927	0.956888	2.82088	0.00478915	0.515043			LINC01748	147.865	-2.23294	0.874434	-2.55359	0.0106619	0.596008
YPEL3	214.201	4.80465	1.70577	2.8167	0.004852	0.515043			TTC28	6.34133	-6.02405	2.37504	-2.5364	0.0112	0.606958
DOK7	78.6146	4.29008	1.53063	2.80281	0.00506588	0.520488			C1RL	290.615	-3.03907	1.21126	-2.50902	0.0121066	0.620125
TBR1	14.1124	3.57637	1.2813	2.79119	0.00525141	0.520488			LINC00173	167.797	-2.27795	0.919368	-2.47773	0.0132221	0.626053
RNU4-1	62.0376	2.68385	0.968761	2.77039	0.00559894	0.524764			RNU4-24P	4.74073	-5.70639	2.3391	-2.43957	0.0147048	0.653408
MAP7	694.128	4.02948	1.45837	2.763	0.00572723	0.524764			IFIT1	24.626	-4.00922	1.66066	-2.41424	0.0157682	0.664057
CST6	123.376	4.44452	1.6104	2.75988	0.00578226	0.524764			PCSK5	96.4128	-4.94401	2.10169	-2.35239	0.018653	0.678463
CCDC168	38.3948	2.27251	0.823729	2.75881	0.00580118	0.524764			SLC7A11	4333.53	-2.47642	1.0698	-2.31485	0.0206213	0.701865
RNU4ATAC	29.0664	2.85625	1.03779	2.75224	0.00591899	0.524764			ICAM1	658.566	-4.84365	2.11379	-2.29145	0.0219376	0.701865
MARCH3	19.7446	2.20824	0.808039	2.73283	0.00627918	0.524764			TRIQK	111.97	-2.78955	1.2179	-2.29046	0.0219948	0.701865
TC2N	222.641	3.5863	1.32563	2.70536	0.006823	0.524764			RPL12P21	6.55736	-5.26871	2.30253	-2.28823	0.0221243	0.701865
RNU5E-4P	17.0968	2.58549	0.963793	2.68262	0.00730482	0.535726			NAP1L5	53.9384	-4.88637	2.13949	-2.28389	0.0223778	0.701865
MIR3198-1	3.46463	4.42429	1.6658	2.65596	0.00790838	0.544951			LINC00853	6.54033	-5.68249	2.52618	-2.24944	0.0244845	0.720189
MIR5087	12.1865	3.05272	1.15307	2.64746	0.00810984	0.544951			FSIP2-AS1	55.6508	-2.29576	1.02482	-2.24017	0.0250801	0.720189
MIR194-2HG	6.11517	3.73446	1.41834	2.63299	0.00846373	0.554604			PPP1R1C	21.5277	-5.28777	2.3639	-2.23688	0.0252941	0.720189
MYO1G	12.6691	2.6462	1.00865	2.62352	0.00870268	0.562143			BTC	47.2819	-2.78516	1.24622	-2.23489	0.0254248	0.720189
PPIEL	18.2736	2.54228	0.970657	2.61914	0.0088152	0.564952			FAM157B	2.79345	-5.32221	2.39171	-2.22528	0.0260627	0.720189
ITGB7	12.7562	3.35632	1.28251	2.617	0.00887067	0.564952			FRMD4A	58.9438	-4.88997	2.19895	-2.22378	0.0261636	0.720189
IL17RB	239.976	2.84026	1.09048	2.60461	0.00919798	0.571755			CCDC144NL-AS1	95.7441	-2.13695	0.96108	-2.22349	0.0261828	0.720189
ZNF488	27.3023	2.66514	1.02676	2.59568	0.00944052	0.574407			IGFL4	155.573	-4.77074	2.14657	-2.22249	0.0262502	0.720189
RPL39P5	11.9533	3.19411	1.23612	2.58398	0.00976685	0.576593			TEX45	9.85897	-3.30103	1.5081	-2.18886	0.0286071	0.723185
RNU4-2	83.748	2.11115	0.825695	2.55682	0.0105634	0.595638			FAM189A1	77.6595	-4.64525	2.13773	-2.17298	0.0297815	0.731176
CD27-AS1	82.8489	2.61731	1.02938	2.54261	0.0110027	0.603353			TLE6	35.375	-2.45107	1.1281	-2.17275	0.0297994	0.731176
RNU1-3	5.66415	3.46608	1.37708	2.51698	0.0118367	0.618571			RNU6-375P	4.43956	-5.45183	2.52627	-2.15805	0.0309239	0.736786
AMH	95.7317	2.22859	0.885664	2.5163	0.0118596	0.618571			TRANK1	301.088	-2.93735	1.3615	-2.15744	0.0309717	0.736786
EPN3	149.927	3.42122	1.36614	2.5043	0.0122693	0.620125			SPTSSB	19.7569	-5.14787	2.38739	-2.15627	0.0310622	0.737769
MTFP1	9.66467	2.80129	1.11918	2.50298	0.0123153	0.620125			PDE1A	11.7805	-2.33596	1.08896	-2.14513	0.0319426	0.740615
RHBG	14.58	4.44452	1.77697	2.50118	0.0123781	0.620125			RABGAP1L-IT1	4.85709	-5.36376	2.50831	-2.1384	0.0324845	0.740615
TBC1D29	7.63578	2.88841	1.15632	2.49793	0.012492	0.620125			MIR186	17.1249	-2.91221	1.3729	-2.12121	0.0339045	0.743808
TMEM249	6.4388	2.96894	1.20944	2.45481	0.0140959	0.639382			BEST1	14.1681	-4.55797	2.16664	-2.10371	0.0354041	0.745276
RNF217	239.578	2.17732	0.89631	2.42921	0.0151318	0.659482			RNU7-170P	3.71989	-5.07275	2.43204	-2.0858	0.0369966	0.750405
C9orf153	3.9092	3.82311	1.57411	2.42875	0.0151509	0.659482			SLC7A7	142.552	-2.37709	1.14678	-2.07283	0.0381877	0.751514
BTBD19	59.4712	2.0572	0.850952	2.41752	0.0156265	0.661827			MACROD2	15.8433	-2.3154	1.11998	-2.06735	0.0387009	0.755334
RNU5D-1	53.8261	2.05055	0.855459	2.39702	0.0165292	0.676172			SOWAHB	64.7971	-4.52684	2.19689	-2.06057	0.0393444	0.761343
P2RY1	144.541	3.48272	1.45503	2.39357	0.0166853	0.676172			RNU2-7P	7.69535	-3.49794	1.70935	-2.04636	0.040721	0.764639
RNU5A-1	27.8502	2.65018	1.11413	2.3787	0.0173736	0.677086			GTF2IRD1P1	7.3097	-2.84994	1.4019	-2.03291	0.0420617	0.775087
AOC4P	2.00753	5.02948	2.14894	2.34045	0.0192605	0.686832			CCDC144NL	6.95285	-5.6792	2.80645	-2.02362	0.0430089	0.776313
HRH4	3.92023	3.62484	1.57943	2.29503	0.0217311	0.701865			PCK2	1631.83	-2.38085	1.1802	-2.01733	0.043661	0.777714
RAB25	571.542	2.39874	1.04624	2.29271	0.0218647	0.701865			KCNH8	18.0032	-3.88663	1.93538	-2.0082	0.0446223	0.782551
PAK6	81.147	2.40666	1.04993	2.29221	0.0218933	0.701865			SPARC	11.4924	-2.96114	1.47737	-2.00433	0.0450342	0.785322
PSMB8	202.676	2.5997	1.14697	2.26657	0.0234165	0.710102			ALDH1L2	167.454	-2.25556	1.12663	-2.00204	0.0452807	0.785322
TBC1D8B	217.398	2.59142	1.15629	2.24115	0.0250161	0.720189			FHIT	70.0662	-4.37272	2.18574	-2.00057	0.045439	0.78548
RPL12P38	2.04445	4.44452	1.98612	2.23779	0.0252349	0.720189			HECW2	15.6614	-4.40174	2.20069	-2.00017	0.0454823	0.78548
LY6G6C	6.41078	3.19588	1.4297	2.23535	0.0253941	0.720189			MTCO2P11	5.70426	-3.35736	1.69197	-1.98429	0.047223	0.795124
UCN2	2.02022	4.80465	2.15602	2.22848	0.0258483	0.720189			MIR4713HG	28.3183	-2.0689	1.04354	-1.98257	0.0474159	0.796894
CASS4	17.3482	2.35598	1.05824	2.22633	0.0259921	0.720189			SMARCA5-AS1	2.6517	-4.73032	2.38964	-1.97951	0.0477581	0.798947
NRADDP	2.63897	4.29008	1.93139	2.22124	0.0263346	0.720189			SH2D3A	427.895	-2.40168	1.22215	-1.96513	0.0493997	0.811451
RBP7	18.0355	3.48272	1.58338	2.19955	0.0278389	0.723185
CARD14	8.49842	4.02948	1.83745	2.19298	0.0283089	0.723185
GRK7	3.19549	4.76644	2.18771	2.17873	0.0293515	0.731176
UBA7	16.2324	2.498	1.16102	2.15156	0.0314323	0.740615
LINC02365	2.25915	4.48272	2.08841	2.14647	0.0318352	0.740615
RNU1-4	4.75639	3.84706	1.80591	2.13026	0.0331501	0.743808
HOXA10	204.895	3.44452	1.61804	2.12882	0.0332691	0.743808
SAMD12	326.28	3.44452	1.62416	2.1208	0.0339388	0.743808
CBLC	218.479	3.44452	1.62848	2.11518	0.0344149	0.743808
RNU6-1201P	5.35941	2.30781	1.0928	2.11182	0.0347015	0.743979
GPBAR1	5.72141	2.35159	1.11777	2.10382	0.0353944	0.745276
RSPH10B2	6.14736	2.66464	1.26742	2.10242	0.0355167	0.745276
CCL28	74.7814	3.44452	1.65552	2.08062	0.0374685	0.751164
ARL9	6.39065	2.23973	1.08505	2.06417	0.0390014	0.75875
LGALS4	5.94987	2.85388	1.38822	2.05578	0.0398034	0.762101
CDC42P4	3.49652	3.80465	1.8517	2.05468	0.0399101	0.762101
LGI2	78.5961	2.16102	1.06458	2.02993	0.0423635	0.775923
LPAR5	7.38054	3.03622	1.50237	2.02095	0.0432847	0.777154
EIF4A2P4	3.88764	4.02948	2.00167	2.01306	0.0441087	0.780329
LINC00847	61.0268	3.44452	1.71382	2.00985	0.0444466	0.782492
EEF1A1P39	2.486	4.76644	2.37331	2.00835	0.0446064	0.782551
HS3ST1	31.1775	3.44452	1.72004	2.00259	0.0452217	0.785322
MIR544B	6.46534	2.06053	1.02916	2.00215	0.0452689	0.785322
CLCN1	3.66906	4.29007	2.16165	1.98463	0.0471856	0.795124
TAS1R3	7.31094	2.24136	1.13568	1.97358	0.0484298	0.804254

## Sheet: HuTu80_SLC39A14_knockout_vs_WT
Upregulated_Gene	baseMean	log2_FC	lfcSE	stat	p_val	padj			Downregulated_Gene	baseMean	log2_FC	lfcSE	stat	p_val	padj
FLRT2	723.186	2.5127	0.210139	11.9574	5.9423e-33	3.19121e-29			ANOS1	1060.22	-4.68087	0.369285	-12.6755	8.08677e-37	1.30286e-32
DLC1	440.235	3.94905	0.345362	11.4345	2.81148e-30	9.05916e-27			MAMDC2	1024.53	-4.06759	0.330287	-12.3153	7.49116e-35	6.0345e-31
DIO2	295.122	3.08916	0.271192	11.391	4.63454e-30	1.24445e-26			SNCA	1690.96	-2.18865	0.185894	-11.7736	5.33652e-32	2.14942e-28
PPM1H	692.225	3.16701	0.29758	10.6426	1.88866e-26	3.38092e-23			CAVIN2	929.779	-3.567	0.328164	-10.8696	1.60966e-27	3.70474e-24
MPPED2	122.234	4.72236	0.488719	9.66272	4.34162e-22	5.3806e-19			LINC01468	385.247	-4.19051	0.395681	-10.5906	3.29365e-26	5.3064e-23
ABLIM1	1748.66	3.0709	0.318371	9.64566	5.12809e-22	5.90133e-19			OSBPL10	809.041	-2.71702	0.29368	-9.25165	2.21047e-20	2.37419e-17
SORL1	1787.15	3.61489	0.409977	8.8173	1.17249e-18	1.11118e-15			SLC39A14	3144.77	-2.48522	0.281373	-8.83248	1.02377e-18	1.03087e-15
NDST4	152.835	2.97801	0.339628	8.76843	1.81182e-18	1.62168e-15			PRKG1	221.414	-4.37006	0.522203	-8.3685	5.83546e-17	4.70076e-14
CHGB	341.775	3.89262	0.451001	8.63106	6.07834e-18	5.15411e-15			PI15	15610.6	-2.28474	0.275494	-8.29324	1.102e-16	8.07018e-14
FAM46A	228	3.00837	0.382644	7.86208	3.7781e-15	2.43476e-12			COL12A1	239.605	-2.86896	0.360756	-7.95264	1.82576e-15	1.2789e-12
LIX1	132.32	2.72079	0.358649	7.58622	3.29373e-14	1.89519e-11			FOXG1	92.4529	-4.73121	0.599138	-7.8967	2.86391e-15	1.92252e-12
PRICKLE1	212.893	2.66131	0.351033	7.58135	3.41978e-14	1.89987e-11			GPM6A	345.701	-2.92407	0.384756	-7.5998	2.96587e-14	1.83781e-11
ALCAM	502.08	2.27444	0.325894	6.97909	2.97098e-12	1.3296e-09			GREM1	145.295	-3.29805	0.434453	-7.59128	3.16756e-14	1.89009e-11
SERPINI1	316.683	2.67396	0.385042	6.94459	3.7957e-12	1.65277e-09			ADAMTS1	609.83	-2.08099	0.276213	-7.53399	4.92132e-14	2.64291e-11
KCTD12	250.138	2.40436	0.368271	6.52878	6.63081e-11	2.4844e-08			GALNT3	489.876	-3.24919	0.433371	-7.49748	6.50571e-14	3.38108e-11
FAM84A	103.186	4.66825	0.730115	6.39385	1.61756e-10	5.79123e-08			CHRM3	358.216	-2.0112	0.283926	-7.08353	1.40527e-12	6.86071e-10
TBX2	350.442	2.23696	0.356738	6.2706	3.59652e-10	1.23284e-07			ZNF462	998.99	-2.00067	0.283321	-7.06152	1.64695e-12	7.67778e-10
LEF1	989.115	3.391	0.543442	6.23985	4.37979e-10	1.44006e-07			HOXB5	620.56	-2.10962	0.298823	-7.05976	1.66794e-12	7.67778e-10
FMN2	382.62	2.26531	0.368054	6.15483	7.51583e-10	2.37427e-07			ZNF540	161.218	-3.87726	0.580291	-6.68157	2.36393e-11	9.76547e-09
GNAI1	793.38	2.47876	0.427543	5.79768	6.72369e-09	1.79686e-06			MMRN1	2660.34	-2.33968	0.350917	-6.66732	2.60516e-11	1.04929e-08
SPX	112.641	4.81416	0.838228	5.74326	9.28722e-09	2.30194e-06			DMD	264.431	-2.67279	0.404481	-6.60794	3.89711e-11	1.53137e-08
ISM1	55.8961	3.85452	0.686317	5.61624	1.95163e-08	4.55691e-06			CLDN6	77.2396	-5.71911	0.875625	-6.53146	6.51304e-11	2.4844e-08
IRX2	28.7938	4.55315	0.843917	5.39526	6.84239e-08	1.43166e-05			CARMIL1	835.405	-2.28235	0.359249	-6.35311	2.11009e-10	7.39035e-08
PLXDC2	189.258	3.75874	0.707633	5.31171	1.086e-07	2.13372e-05			NLGN1	108.598	-4.2326	0.680569	-6.21922	4.99635e-10	1.60992e-07
COL3A1	5320.64	2.90525	0.552624	5.25718	1.46277e-07	2.74032e-05			PAX6	2478.24	-2.34193	0.380801	-6.15002	7.74755e-10	2.4004e-07
ADAMTS19	98.8035	3.50986	0.676808	5.18589	2.14982e-07	3.93588e-05			PLCB4	817.934	-2.50846	0.408285	-6.1439	8.0519e-10	2.44763e-07
OGDHL	48.8635	3.66759	0.741364	4.94708	7.53345e-07	0.000121371			NKX6-1	200.045	-2.64273	0.434406	-6.08356	1.17544e-09	3.50693e-07
HOXA5	515.411	2.24422	0.46045	4.87398	1.09373e-06	0.000172756			WDR17	110.488	-2.85389	0.47776	-5.97347	2.32253e-09	6.80331e-07
GALC	589.874	2.65157	0.544852	4.86659	1.13538e-06	0.000175872			FMN1	1532.18	-3.27004	0.557103	-5.86973	4.36517e-09	1.25584e-06
MAGEL2	44.5055	2.93326	0.613085	4.78444	1.71468e-06	0.000251139			INTU	1813.3	-2.41345	0.412124	-5.85612	4.73806e-09	1.33921e-06
FIGN	26.5095	5.97794	1.25788	4.75241	2.01005e-06	0.000284069			HSPA4L	3280.93	-2.26462	0.391183	-5.78917	7.07364e-09	1.83812e-06
SLITRK5	68.0405	3.15666	0.66751	4.72901	2.25619e-06	0.000313357			ZNF738	210.423	-2.8255	0.489663	-5.7703	7.91305e-09	2.0236e-06
DACT1	665.223	2.02315	0.433815	4.66363	3.10686e-06	0.000417122			HDAC9	722.198	-3.71739	0.66011	-5.63146	1.78686e-08	4.36184e-06
SUSD1	288.937	2.0602	0.444074	4.63931	3.49574e-06	0.000459922			COBL	551.922	-3.21157	0.570975	-5.6247	1.85827e-08	4.46845e-06
GHDC	148.719	2.85876	0.629631	4.54037	5.61547e-06	0.000685385			ACSL4	1171.6	-2.07294	0.368976	-5.61809	1.93075e-08	4.55691e-06
DCHS2	246.669	2.36023	0.521359	4.52707	5.98083e-06	0.00072449			MYD88	355.931	-3.96639	0.714293	-5.55289	2.8098e-08	6.37587e-06
MAP3K21	700.725	2.19965	0.487447	4.51258	6.40425e-06	0.000758668			DKK1	4798.69	-2.63051	0.47716	-5.51285	3.53075e-08	7.79231e-06
ONECUT3	308.949	4.32028	0.958072	4.50934	6.50287e-06	0.000764728			ADAM2	124.893	-4.18332	0.789648	-5.2977	1.1727e-07	2.27631e-05
CALCRL	88.7701	3.06717	0.690323	4.44309	8.86748e-06	0.00102046			ZNF860	119.373	-3.3929	0.642392	-5.28167	1.28012e-07	2.45524e-05
MIR100HG	172.4	3.25297	0.734011	4.43177	9.34621e-06	0.00106208			GATA6	360.376	-2.07655	0.39694	-5.2314	1.68234e-07	3.11543e-05
GRB14	57.2147	2.69065	0.619293	4.34471	1.39462e-05	0.00153896			LINC01021	207.901	-2.93825	0.571459	-5.14167	2.723e-07	4.92924e-05
WNT16	115.579	2.39782	0.556281	4.31045	1.62923e-05	0.00177355			AREG	981.515	-2.51144	0.48937	-5.13199	2.86698e-07	5.07582e-05
NREP	372.261	2.48054	0.579229	4.28247	1.84827e-05	0.00199848			EREG	3528.81	-2.47163	0.483955	-5.10714	3.27066e-07	5.72756e-05
PAGE4	118.892	2.27555	0.548088	4.15181	3.29863e-05	0.00333467			THAP12P3	84.087	-3.80307	0.7537	-5.04587	4.51469e-07	7.65644e-05
RUNX2	367.754	3.01058	0.726074	4.14638	3.37779e-05	0.00334435			POU3F2	69.1282	-3.0199	0.627191	-4.81496	1.47227e-06	0.000219627
PDE5A	220.577	2.25301	0.550946	4.08935	4.32581e-05	0.0041484			LINC02024	52.1239	-3.69987	0.769603	-4.8075	1.52827e-06	0.00022589
NR2F2-AS1	49.8573	4.55555	1.11579	4.08279	4.44979e-05	0.00424205			PTGER3	132.11	-3.19556	0.672758	-4.74994	2.03473e-06	0.000285057
DNM3	194.858	2.55054	0.637019	4.00386	6.2316e-05	0.00564856			FRMD5	238.331	-2.22089	0.472652	-4.69879	2.61707e-06	0.000357319
HOXA-AS3	16.9725	2.93897	0.737642	3.98427	6.76867e-05	0.00602487			MIR31HG	84.186	-3.6462	0.777401	-4.69024	2.72887e-06	0.000369453
SEMA6A	31.5204	2.2009	0.562733	3.91109	9.18804e-05	0.0075912			PHLDA2	506.469	-2.40113	0.518557	-4.63042	3.6493e-06	0.000474145
HAGLR	39.3827	3.17608	0.812415	3.90943	9.25124e-05	0.00760443			EGF	113.45	-4.31327	0.939245	-4.59227	4.38451e-06	0.000551866
CNTNAP3	33.0748	3.28436	0.869009	3.77943	0.000157188	0.0118757			SP8	58.1951	-4.91549	1.08726	-4.52099	6.15512e-06	0.000740038
HEY2	114.201	2.09557	0.564665	3.71118	0.000206296	0.0148377			ALDH1A3	697.338	-2.09032	0.462802	-4.51667	6.2821e-06	0.00074971
PREX2	49.2129	2.17025	0.585305	3.7079	0.000208989	0.0149645			PGM5P2	82.5644	-2.28722	0.508718	-4.49604	6.92311e-06	0.000808248
CD36	49.3536	2.86391	0.781673	3.66382	0.00024848	0.0170352			RGS6	19.714	-15.0322	3.40643	-4.4129	1.01996e-05	0.00114914
FAM19A2	93.455	3.06805	0.850117	3.60898	0.000307408	0.0207224			OTX2	199.72	-6.60212	1.52171	-4.33861	1.43385e-05	0.00157148
GATA4	32.9623	2.7129	0.753734	3.59928	0.000319101	0.0212724			SPATS2L	495.109	-3.25549	0.772038	-4.21676	2.47842e-05	0.00266199
GPC5	9.83168	4.4029	1.22339	3.59893	0.000319528	0.0212724			CLDN1	308.791	-2.40476	0.5744	-4.18657	2.83207e-05	0.00300181
CLDN4	1237.82	2.44262	0.681965	3.58174	0.000341315	0.0222629			TEK	71.9424	-2.08183	0.498236	-4.1784	2.93561e-05	0.00305133
CLDN11	16.3449	3.31229	0.929384	3.56396	0.000365304	0.0235417			FAM26D	74.6514	-2.39729	0.583865	-4.1059	4.02745e-05	0.0039325
TNFSF13B	44.6851	2.36887	0.667344	3.54969	0.000385681	0.0247558			MB	18.7311	-14.0055	3.48627	-4.01735	5.88575e-05	0.00544973
SDK1	34.7396	2.40477	0.682432	3.52383	0.000425361	0.0266653			FGD5	71.0147	-3.03327	0.755574	-4.01453	5.95652e-05	0.00548374
TMEM100	39.2415	2.41728	0.699036	3.45802	0.000544159	0.0327125			ITGA2	1301.56	-2.90265	0.723421	-4.01239	6.01068e-05	0.00550217
SNX18P3	107.129	2.84607	0.848119	3.35575	0.00079151	0.0444321			LRRTM4	68.7953	-3.45075	0.866706	-3.98145	6.84967e-05	0.00606346
TRPM6	36.8974	2.0026	0.603612	3.3177	0.000907628	0.0499071			RGS20	71.15	-2.162	0.555747	-3.89026	0.000100135	0.00814788
HOTAIRM1	9.70293	3.74227	1.13398	3.30011	0.000966468	0.0527822			CCDC144NL-AS1	95.7441	-4.58814	1.19501	-3.83941	0.00012333	0.00964551
NTN5	28.8976	5.32128	1.61395	3.29705	0.000977056	0.0530215			ZNF571	311.612	-2.25212	0.588534	-3.82667	0.00012989	0.0100608
NDP	79.4796	5.23723	1.6094	3.25415	0.00113732	0.0602741			PAPLN	63.836	-3.2104	0.841012	-3.81731	0.000134915	0.0103003
KIAA1456	34.853	2.77535	0.853162	3.25302	0.00114185	0.0602741			SLC39A8	684.43	-3.49627	0.941941	-3.71177	0.000205814	0.0148377
SLC9A7P1	17.915	3.97333	1.22811	3.23532	0.00121508	0.0629869			DRC7	9.65985	-13.7087	3.73114	-3.67412	0.000238667	0.0167142
ANKRD18A	291.791	2.05486	0.637593	3.22284	0.00126925	0.0653319			CAV1	236.343	-2.29872	0.626346	-3.67005	0.000242505	0.0167682
IL20RA	117.365	5.28307	1.64197	3.21752	0.00129302	0.066133			LHX9	147.379	-2.60042	0.709696	-3.66414	0.000248173	0.0170352
KLF7	195.695	2.38486	0.744956	3.20134	0.00136791	0.0686553			TUBB2A	1741.62	-2.07641	0.57895	-3.58652	0.000335126	0.021948
CD226	16.7759	2.68591	0.850772	3.15703	0.00159387	0.0792088			RPL24P8	30.2524	-2.75532	0.781102	-3.52748	0.00041954	0.0265726
SCN3A	34.5169	2.62161	0.838034	3.12829	0.00175826	0.085067			MFSD6	738.507	-2.46206	0.703805	-3.49822	0.000468375	0.0289747
GYS2	6.45713	4.20615	1.35641	3.10093	0.00192914	0.0922267			SMOC2	106.521	-2.33315	0.672356	-3.47011	0.000520246	0.031629
NAV3	811.536	3.71657	1.20356	3.08798	0.0020152	0.0946559			TMEM170B	641.184	-2.34913	0.679962	-3.45479	0.000550715	0.0329762
PRRX1	54.5377	2.60712	0.850205	3.06646	0.00216607	0.10028			RBP4	24.0536	-5.57727	1.63326	-3.41481	0.000638277	0.0372582
DIRAS2	42.6182	3.11831	1.02029	3.05629	0.00224092	0.102859			ITGB8	256.741	-2.56313	0.759897	-3.373	0.000743544	0.0423295
FRMD4A	58.9438	3.85084	1.26126	3.05317	0.00226437	0.103346			ZNF404	52.4023	-2.3718	0.721733	-3.28626	0.00101528	0.05489
IGF1	38.1841	2.51903	0.828255	3.04137	0.00235501	0.105982			PRKG1-AS1	54.4328	-2.55546	0.788779	-3.23977	0.00119628	0.0625756
DSG1	23.5348	3.09617	1.02362	3.02472	0.00248861	0.110757			CHRDL1	29.5253	-5.36931	1.66673	-3.22146	0.00127537	0.065438
FAM110C	132.555	2.07047	0.684997	3.02259	0.0025062	0.111232			PTGFRN	1253.05	-2.21513	0.689693	-3.21176	0.00131922	0.0668365
IGSF10	9.4022	4.5392	1.53258	2.9618	0.00305843	0.132458			RSU1P3	39.4074	-2.9537	0.930742	-3.17348	0.00150621	0.0753618
ST3GAL1	50.9253	2.21945	0.754734	2.9407	0.00327469	0.139205			PLEKHG1	1467.54	-2.40803	0.763461	-3.1541	0.00160993	0.0792088
LEF1-AS1	8.97201	3.72569	1.2673	2.93986	0.00328364	0.139218			PPP1R14C	161.016	-2.1313	0.675824	-3.15363	0.00161251	0.0792088
GEM	66.6105	4.15815	1.42295	2.92221	0.00347557	0.145709			RBM24	109.092	-3.6347	1.15608	-3.14397	0.00166671	0.081125
S100A11	552.309	4.69811	1.6096	2.91881	0.00351369	0.146655			TUBA4A	582.999	-2.01955	0.64379	-3.13698	0.00170701	0.0828361
ADAMTS19-AS1	6.47656	4.73631	1.62314	2.918	0.00352287	0.146659			KCNN4	113.92	-2.05247	0.658771	-3.1156	0.00183568	0.0880198
FMO4	11.6016	5.05824	1.75028	2.88996	0.00385292	0.15715			STX1B	86.6684	-3.32222	1.08265	-3.0686	0.00215067	0.100131
FAM155A	40.5814	2.05145	0.7251	2.8292	0.00466651	0.18382			CAV2	237.181	-6.43456	2.09747	-3.06777	0.00215663	0.100131
LINC01508	35.6649	2.54896	0.903626	2.82082	0.00479015	0.188229			ZBTB20	462.395	-5.50785	1.8073	-3.04755	0.00230712	0.104704
FAM13A	255.297	2.37234	0.854314	2.77689	0.00548811	0.210021			COLCA1	29.978	-2.9643	1.00772	-2.9416	0.00326518	0.139205
TPTEP1	39.9933	3.16688	1.14211	2.77282	0.00555721	0.211161			SLC2A1-AS1	41.8991	-2.45897	0.845997	-2.90659	0.00365395	0.151333
SPTLC3	23.8641	4.62359	1.67699	2.75708	0.00583198	0.218003			KCNK6	263.396	-3.08862	1.0684	-2.8909	0.00384146	0.15715
PAX5	38.6042	2.16115	0.787221	2.74529	0.00604567	0.222887			CA2	262.536	-6.06453	2.12015	-2.86042	0.00423077	0.169137
IL1RAPL1	24.4529	2.55029	0.931033	2.7392	0.00615891	0.226544			TES	761.716	-3.15234	1.10706	-2.84747	0.00440676	0.175302
FOXA2	8.54483	2.59676	0.950326	2.7325	0.00628561	0.230153			IL1RAP	82.0222	-4.15021	1.49593	-2.77434	0.00553134	0.210952
CRTC3-AS1	11.6326	2.61478	0.960688	2.72178	0.00649322	0.235132			CPM	65.5009	-2.70509	0.978671	-2.76404	0.00570897	0.2149
ARSE	32.6755	4.69811	1.73517	2.70758	0.00677757	0.244281			MARK1	122.109	-2.68037	0.971995	-2.75759	0.00582286	0.218003
COL11A1	83.1559	2.16223	0.802334	2.69492	0.00704053	0.250951			ATP2C2-AS1	56.6504	-2.85785	1.0401	-2.74768	0.00600183	0.222197
STAMBPL1	473.455	2.84273	1.05583	2.69241	0.00709372	0.252289			C5orf63	133.381	-4.21264	1.53335	-2.74735	0.00600796	0.222197
LINC00461	9.17683	4.98784	1.86119	2.67991	0.00736413	0.261329			PARM1	453.409	-2.06775	0.752713	-2.74706	0.00601315	0.222197
SLC25A48	11.9442	3.84614	1.44157	2.66802	0.00762999	0.268426			ADAM32	86.6286	-2.21343	0.827064	-2.67625	0.00744501	0.263619
LAMA2	32.6626	3.15628	1.18673	2.65964	0.00782238	0.272784			TNK1	178.305	-2.07824	0.779167	-2.66725	0.00764741	0.268426
HSPB6	7.17872	5.05824	1.91445	2.64213	0.00823852	0.283613			ZNRF2P1	21.8527	-3.13149	1.17985	-2.65415	0.00795082	0.276664
ADGRB3	74.7391	2.00497	0.765119	2.62046	0.00878107	0.29684			NRP2	124.195	-2.29746	0.87429	-2.6278	0.00859389	0.292719
BMPR1B	7.54149	3.14142	1.20407	2.609	0.00908065	0.298568			GRIN2B	81.1928	-5.51392	2.10961	-2.61371	0.00895648	0.298136
CDH7	142.491	4.22503	1.62091	2.60657	0.0091453	0.300081			ZNF781	22.0131	-2.24156	0.858771	-2.61019	0.00904908	0.29835
PAG1	80.8206	3.02726	1.16727	2.59346	0.00950167	0.309882			PRKAR2B	118.275	-2.32384	0.896864	-2.59107	0.0095677	0.310777
CNTNAP3P2	6.97259	3.05327	1.18042	2.58659	0.00969309	0.313585			ZFP30	124.926	-2.0159	0.78579	-2.56545	0.0103042	0.326794
MEF2C	66.3543	2.35584	0.914921	2.57492	0.0100265	0.321146			MOCOS	442.024	-5.42828	2.12493	-2.55457	0.010632	0.333902
EMX1	53.6336	2.30471	0.89804	2.56638	0.0102767	0.326794			ROR1	99.3328	-3.77776	1.4818	-2.54944	0.0107895	0.338191
LGI3	16.5165	3.5839	1.40141	2.55734	0.0105475	0.331895			CCDC110	39.5638	-5.95091	2.34009	-2.54303	0.0109896	0.343128
RNU6-1285P	11.0386	2.08947	0.820569	2.54637	0.010885	0.34052			PDCL3P5	24.0086	-2.2776	0.898173	-2.53582	0.0112186	0.346251
SMPDL3A	100.465	2.07035	0.814982	2.54036	0.011074	0.343278			AKAP2	9.05646	-5.74545	2.26683	-2.53457	0.0112586	0.34682
SP6	126.476	4.32128	1.70696	2.53156	0.0113557	0.347817			MYO1B	2640.98	-3.75477	1.48257	-2.53261	0.0113216	0.347606
TECRL	14.8946	6.77874	2.70019	2.51046	0.0120572	0.36721			RORA-AS1	23.1459	-4.09722	1.64645	-2.48852	0.0128275	0.383421
HAS2	37.0398	2.35157	0.958208	2.45414	0.0141223	0.416453			LGR5	45.5363	-2.04139	0.832185	-2.45305	0.0141652	0.416453
SPTSSB	19.7569	4.17347	1.70132	2.45308	0.0141637	0.416453			RPEP4	14.4828	-2.67946	1.09757	-2.44128	0.0146353	0.42793
ST8SIA1	4.54674	4.25458	1.73582	2.45105	0.0142439				ALS2CL	373.981	-2.05445	0.843626	-2.43526	0.0148812	0.433456
LINC02253	43.2882	4.32128	1.76661	2.44608	0.0144419	0.423813			SNORD70	21.32	-4.02448	1.65631	-2.42979	0.0151075	0.437765
PLSCR4	77.249	2.23527	0.949766	2.3535	0.0185975	0.50527			OSMR	31.9731	-2.95754	1.21814	-2.42791	0.0151862	0.43852
GOLGA2P8	4.46501	4.69811	2.03647	2.30699	0.0210555				TPRKBP2	11.2044	-5.47171	2.25976	-2.42137	0.015462	0.443324
MCTP2	257.625	3.73631	1.62545	2.29863	0.0215257	0.563904			C1orf61	7.19804	-5.72733	2.37269	-2.41386	0.0157845	0.450095
FAM110B	16.8282	3.69199	1.60832	2.29556	0.0217009	0.56665			GYG2	45.1697	-2.66919	1.11582	-2.39213	0.0167508	0.470161
FAM201A	73.2094	3.73631	1.6488	2.26608	0.0234463	0.595811			ANKRD37	83.7044	-2.70129	1.135	-2.37998	0.0173136	0.482593
LINC00514	1.96516	5.01224	2.21342	2.26448	0.0235448				ACTBP7	9.74947	-5.43969	2.29466	-2.37059	0.0177599	0.492478
KRT20	49.239	2.48812	1.09952	2.26291	0.023641	0.597818			ATP6V1G1P4	6.88676	-5.33372	2.25907	-2.36103	0.0182244	0.501046
KCNH8	18.0032	3.04444	1.34935	2.25622	0.0240566	0.601825			ADGRF2	46.9951	-2.74041	1.17983	-2.32271	0.0201947	0.54136
SLC46A3	53.4993	2.57927	1.1436	2.2554	0.0241082	0.602181			TRIB2	59.906	-4.809	2.08463	-2.30689	0.0210612	0.556257
SP3P	113.674	2.57807	1.14627	2.2491	0.0245059	0.611167			DTX2P1-UPK3BP1-PMS2P11	9.06133	-5.19663	2.26155	-2.29782	0.0215719	0.564196
KLHL41	5.72694	2.85024	1.26838	2.24715	0.0246305	0.611451			BIK	55.5151	-4.77108	2.09097	-2.28175	0.0225041	0.579759
SLC4A4	13.06	2.87971	1.29741	2.21958	0.0264474	0.636946			SNORD121A	7.12227	-5.04734	2.21444	-2.27929	0.0226499	0.581997
POF1B	17.9063	3.74555	1.70777	2.19323	0.0282907	0.667337			NAALADL2	72.7197	-3.11316	1.38633	-2.24562	0.0247287	0.612833
ATP2B1-AS1	24.1005	2.05148	0.935864	2.19207	0.0283743	0.66833			LINC01429	19.7841	-2.06273	0.921946	-2.23736	0.0252627	0.619493
ACOT4	20.0719	3.73631	1.70734	2.18839	0.0286413	0.671674			PRKCQ-AS1	26.5819	-4.77342	2.13605	-2.2347	0.0254373	0.622827
HPGD	27.019	2.27469	1.04476	2.17723	0.0294632	0.679063			IFNE	29.8897	-2.55059	1.14317	-2.23115	0.0256713	0.626652
CCDC170	54.1956	3.06354	1.41055	2.17188	0.0298643	0.685391			TRIP6	467.726	-2.38843	1.07165	-2.22875	0.0258303	0.62958
ZFPM2	15.1886	2.30797	1.07187	2.15322	0.0313016	0.699128			RN7SL37P	9.99476	-4.80195	2.15874	-2.22443	0.0261198	0.634715
LINC01623	2.79856	5.05823	2.3603	2.14305	0.0321093				RPS4XP17	5.76129	-5.01895	2.25978	-2.22099	0.0263515	0.636946
PHYHD1	8.01691	2.24181	1.07343	2.08846	0.0367568	0.769076			GRIK2	124.198	-2.65427	1.19586	-2.21956	0.0264488	0.636946
ZNF215	124.847	2.42782	1.16519	2.08364	0.0371933	0.772193			CD44	414.802	-3.50725	1.58129	-2.21796	0.0265574	0.637121
MN1	6.56188	2.675	1.29191	2.07059	0.0383975	0.788054			C15orf52	17.9961	-5.33961	2.41831	-2.208	0.0272444	0.649915
MOBP	3.88105	3.55717	1.72829	2.0582	0.0395706				ZGLP1	24.0928	-3.4599	1.57598	-2.1954	0.0281351	0.66464
MICD	11.0667	2.41675	1.18426	2.04073	0.0412781	0.820014			RN7SL473P	7.84909	-4.76311	2.17397	-2.19098	0.0284535	0.669217
GOLGA8K	5.81252	4.6981	2.31345	2.03078	0.0422777	0.834726			RPS15AP6	15.0662	-2.63238	1.20352	-2.18724	0.0287254	0.67169
PTPN22	13.06	2.5657	1.26666	2.02557	0.0428086	0.838018			SCEL	15.7859	-5.22503	2.39232	-2.18408	0.0289562	0.674128
BLID	2.9925	4.3053	2.13019	2.02109	0.0432709				TMOD1	53.7505	-2.63274	1.20566	-2.18366	0.0289876	0.674128
MYO16	106.775	2.29414	1.14576	2.0023	0.045253	0.866909			ASAH2	30.6305	-4.6046	2.1115	-2.18072	0.0292039	0.676278
IL3RA	3.3022	4.6679	2.3336	2.0003	0.0454677				DEF6	11.6394	-4.85211	2.22658	-2.17918	0.0293186	0.677692
LGI2	78.5961	2.42428	1.21969	1.98762	0.0468537	0.881845			SLC15A2	40.6656	-2.04794	0.947286	-2.1619	0.0306255	0.696559
ITGA8	18.236	2.00563	1.01943	1.96741	0.0491365	0.910975			SPTBN5	19.3792	-4.9099	2.27321	-2.1599	0.0307807	0.698089
									BMS1P7	13.126	-5.13931	2.3854	-2.15448	0.0312022	0.699128
									PKD1L1	10.9167	-4.89349	2.27412	-2.15182	0.0314119	0.699128
									MIR553	8.63115	-4.73378	2.20614	-2.14573	0.0318949	0.707794
									GDPD2	6.10539	-4.88283	2.2972	-2.12555	0.0335404	0.731217
									RNU6-118P	10.4204	-4.85444	2.29114	-2.11879	0.0341086	0.735591
									SYNE1	789.043	-2.32462	1.09797	-2.1172	0.0342433	0.735591
									CARNS1	14.2817	-4.69387	2.23865	-2.09674	0.0360165	0.7605
									TNC	7.54844	-5.83617	2.79606	-2.08728	0.0368627	0.770292
									ANXA3	1237.93	-2.38237	1.1433	-2.08376	0.0371823	0.772193
									DHRS3	68.9021	-4.34455	2.09397	-2.07479	0.0380062	0.78603
									RNU6-1157P	6.56995	-4.70627	2.27206	-2.07137	0.0383246	0.788054
									SHH	67.1571	-4.46001	2.15958	-2.06523	0.0389017	0.795362
									GPX1	472.855	-4.35818	2.11678	-2.05887	0.0395069	0.803655
									SNORA58	13.8918	-2.44591	1.18908	-2.05697	0.0396889	0.804823
									LMCD1-AS1	11.6526	-4.63341	2.29432	-2.01951	0.043434	0.844241
									HSPE1P28	6.89381	-4.46312	2.21631	-2.01376	0.0440349	0.851676
									RIPOR2	29.5809	-4.56182	2.26619	-2.01299	0.0441158	0.852217
									RSPH10B	4.66334	-4.79352	2.38425	-2.01049	0.0443794
									RN7SL351P	5.25371	-4.51188	2.24625	-2.00863	0.0445768	0.858037
									ST8SIA5	5.83757	-4.87213	2.43093	-2.00423	0.0450458	0.863968
									C1orf220	28.5534	-2.50365	1.25125	-2.00092	0.0454009	0.868356
									NPL	46.2433	-2.38228	1.19109	-2.00009	0.0454902	0.868356
									LINC01842	17.6591	-4.29714	2.15129	-1.99747	0.045774	0.871034
									RNU2-7P	7.69535	-4.45607	2.23909	-1.99012	0.0465776	0.879497
									RNU6-638P	8.98882	-4.66608	2.35496	-1.98139	0.0475481	0.890066
									KIAA1211L	86.2144	-3.02689	1.53614	-1.97045	0.048787	0.906987
									LINC00167	8.55393	-4.54973	2.31867	-1.96222	0.0497372	0.918771

## Sheet: HuTu80_SLC39A8_knockout_vs_WT
Upregulated_Gene	baseMean	log2_FC	lfcSE	stat	p_val	padj			Downregulated_Gene	baseMean	log2_FC	lfcSE	stat	p_val	padj
GCG	2195.69	3.47612	0.205871	16.885	5.80439e-64	8.7594e-60			TPBG	2162.63	-2.2005	0.155433	-14.1573	1.68437e-45	8.47294e-42
SH3RF2	415.825	5.02072	0.322411	15.5724	1.12098e-54	8.45835e-51			GPM6A	345.701	-5.94292	0.430538	-13.8035	2.42778e-43	9.15939e-40
DIO2	295.122	3.60709	0.266909	13.5143	1.28767e-41	3.88645e-38			ID4	806.248	-2.76768	0.216119	-12.8063	1.51228e-37	3.80363e-34
EFNB2	1322.59	2.7046	0.215984	12.5222	5.64564e-36	1.21712e-32			KLHL14	1735.06	-3.52104	0.294765	-11.9452	6.87547e-33	1.03758e-29
WLS	1046.37	2.65605	0.216869	12.2473	1.73789e-34	3.27831e-31			FAT3	710.412	-2.93491	0.277571	-10.5736	3.95124e-26	3.50753e-23
KSR2	473.857	4.28699	0.350316	12.2375	1.96019e-34	3.2868e-31			PKP2	1774.76	-2.875	0.28042	-10.2525	1.15326e-24	8.7019e-22
RASEF	425.678	6.30262	0.542293	11.6222	3.17905e-31	4.36137e-28			SAMD5	2633.9	-3.74782	0.369853	-10.1333	3.93235e-24	2.69741e-21
WNT16	115.579	6.02532	0.528409	11.4027	4.05151e-30	5.09512e-27			WDR17	110.488	-5.31417	0.532491	-9.97983	1.86793e-23	1.17454e-20
ARFGEF3	595.853	4.63506	0.41076	11.2841	1.5721e-29	1.82497e-26			GALNT3	489.876	-2.66217	0.282243	-9.43219	4.01597e-21	2.24463e-18
KCTD12	250.138	4.04042	0.359521	11.2383	2.64335e-29	2.6813e-26			ZNF462	998.99	-2.37466	0.268582	-8.84146	9.44766e-19	4.45546e-16
PRELID2	198.383	6.28165	0.558985	11.2376	2.66513e-29	2.6813e-26			FRMD4B	1192.94	-6.87432	0.798754	-8.60631	7.54532e-18	3.25333e-15
COL1A2	88.5083	6.2243	0.557088	11.1729	5.53345e-29	5.21908e-26			COL12A1	239.605	-2.70482	0.332952	-8.12374	4.52038e-16	1.62421e-13
DACT1	665.223	4.54874	0.430521	10.5657	4.29957e-26	3.60471e-23			MYD88	355.931	-3.55994	0.444982	-8.0002	1.2422e-15	4.35953e-13
PALLD	383.53	2.95601	0.284669	10.384	2.93162e-25	2.32848e-22			COBL	551.922	-2.59566	0.34942	-7.42848	1.09854e-13	3.12793e-11
BACE2	237.237	3.68016	0.359293	10.2428	1.27517e-24	9.16358e-22			PTGER3	132.11	-5.95904	0.86121	-6.91938	4.53617e-12	1.02172e-09
ALPK2	309.352	3.36614	0.335088	10.0455	9.61115e-24	6.30617e-21			NDST3	92.2847	-3.17118	0.463752	-6.8381	8.02532e-12	1.78103e-09
PTPN13	1317.95	6.52012	0.655568	9.94576	2.63146e-23	1.58845e-20			PCDH11X	86.2579	-3.08187	0.455996	-6.75855	1.39383e-11	3.0049e-09
TIMP1	496.94	3.57179	0.366637	9.74203	1.99533e-22	1.15814e-19			SLC2A1	2122.22	-2.66499	0.41119	-6.48116	9.10228e-11	1.74552e-08
MED30	167.015	3.35637	0.358638	9.35865	8.07633e-21	4.15806e-18			KRT8	13264.3	-3.66818	0.57239	-6.40853	1.46933e-10	2.63971e-08
FAS	338.747	2.69227	0.287752	9.3562	8.26596e-21	4.15806e-18			GPAT3	328.903	-3.4065	0.535145	-6.36556	1.94577e-10	3.37512e-08
F2RL1	860.983	2.57112	0.277717	9.25807	2.08161e-20	1.01334e-17			NKX6-1	200.045	-2.23628	0.358704	-6.23434	4.537e-10	7.36214e-08
GRIA1	71.2325	6.44248	0.730994	8.81332	1.21492e-18	5.55585e-16			FOXG1	92.4529	-2.33482	0.377172	-6.19033	6.00386e-10	9.15195e-08
PCDH7	995.23	2.28135	0.261809	8.7138	2.93865e-18	1.30433e-15			KIAA1217	796.618	-4.14168	0.670575	-6.17632	6.56148e-10	9.90194e-08
MBIP	452.182	2.60998	0.304048	8.58411	9.15434e-18	3.83745e-15			ALDH1A3	697.338	-2.748	0.446978	-6.14797	7.84833e-10	1.16117e-07
GNAI1	793.38	3.55298	0.424985	8.36026	6.25779e-17	2.55233e-14			LINC02024	52.1239	-6.87838	1.13405	-6.06531	1.31701e-09	1.875e-07
ABCC2	55.1271	5.18431	0.622547	8.32758	8.25089e-17	3.27669e-14			DMKN	353.409	-2.0927	0.357223	-5.85825	4.67766e-09	5.98225e-07
ANK3	998.992	4.60547	0.561313	8.20482	2.30942e-16	8.71288e-14			CDH8	61.5357	-4.28504	0.757497	-5.65683	1.54192e-08	1.74956e-06
NR4A2	321.533	2.15029	0.262616	8.18794	2.65729e-16	9.78078e-14			SLC39A8	684.43	-3.86743	0.700573	-5.52038	3.38269e-08	3.5698e-06
GLUL	673.063	3.10492	0.394455	7.8714	3.50684e-15	1.20277e-12			RGS6	19.714	-18.451	3.40643	-5.41653	6.07668e-08	5.95475e-06
COL11A1	83.1559	6.04682	0.774886	7.8035	6.02158e-15	1.94194e-12			LHX9	147.379	-3.71593	0.694767	-5.34845	8.8713e-08	8.52718e-06
GNG12	824.691	3.09218	0.396284	7.80294	6.04806e-15	1.94194e-12			PGM5P2	82.5644	-2.43146	0.456132	-5.3306	9.78872e-08	9.34774e-06
SERPINI1	316.683	2.91261	0.38274	7.60989	2.74338e-14	8.62508e-12			EGF	113.45	-4.5145	0.84919	-5.31624	1.05931e-07	9.96215e-06
FAM13A	255.297	5.25452	0.693812	7.57341	3.63547e-14	1.11965e-11			C10orf113	100.073	-2.34632	0.447951	-5.23789	1.62425e-07	1.48555e-05
IFT57	300.263	2.08136	0.27509	7.56611	3.84567e-14	1.1607e-11			RND3	584.739	-2.65022	0.507156	-5.22564	1.73551e-07	1.5683e-05
LEF1	989.115	4.06678	0.540944	7.51794	5.56449e-14	1.64654e-11			POU3F2	69.1282	-2.85856	0.549388	-5.20318	1.95904e-07	1.75976e-05
COL3A1	5320.64	4.13499	0.552474	7.48449	7.18247e-14	2.08443e-11			CSF1	477.284	-2.10783	0.406611	-5.1839	2.17292e-07	1.92891e-05
GPR63	181.796	3.62339	0.491249	7.37586	1.63287e-13	4.56327e-11			SLC30A1	936.957	-2.25805	0.437712	-5.15876	2.48597e-07	2.19391e-05
TBC1D8B	217.398	7.28936	1.00155	7.27809	3.38587e-13	9.2902e-11			TUBA4A	582.999	-3.12768	0.612226	-5.1087	3.24386e-07	2.8134e-05
ZIC2	751.786	2.53342	0.349482	7.24907	4.19646e-13	1.13087e-10			OTX2	199.72	-10.6383	2.09689	-5.0734	3.9078e-07	3.29456e-05
NFIA	1195.78	2.31793	0.321554	7.20853	5.65585e-13	1.49741e-10			MB	18.7311	-17.4817	3.48627	-5.01443	5.31908e-07	4.29253e-05
BCL11A	246.438	3.93261	0.547043	7.18885	6.53405e-13	1.70009e-10			EDNRA	1159.9	-2.03326	0.421474	-4.82417	1.4059e-06	0.000103495
EPS8	638.993	2.74691	0.387427	7.09015	1.33965e-12	3.42656e-10			RBP4	24.0536	-4.58585	0.965958	-4.74747	2.05978e-06	0.000146623
KRT20	49.239	7.32772	1.04304	7.02536	2.13515e-12	5.37025e-10			PNMA2	386.38	-2.97106	0.632466	-4.69757	2.6327e-06	0.000184791
NREP	372.261	4.02431	0.576284	6.9832	2.88527e-12	7.02284e-10			ZNF540	161.218	-2.14888	0.482358	-4.45495	8.39147e-06	0.000529856
EMP1	1039.66	3.86861	0.555503	6.96417	3.30356e-12	7.91335e-10			EPHB1	180.743	-2.06721	0.465481	-4.44102	8.95332e-06	0.000562977
NHSL1	993.072	2.68915	0.387666	6.93678	4.01137e-12	9.45868e-10			SORL1	1787.15	-2.8613	0.647637	-4.41806	9.95895e-06	0.000621035
GCA	144.558	3.61132	0.521777	6.9212	4.4782e-12	1.02172e-09			ROR1	99.3328	-3.78635	0.898974	-4.21185	2.53283e-05	0.00141044
ATP10D	304.825	3.37591	0.48781	6.92056	4.4987e-12	1.02172e-09			FOXJ1	102.755	-17.4352	4.16373	-4.18739	2.82182e-05	0.0015429
C14orf37	42.2739	3.0172	0.443214	6.80756	9.92708e-12	2.17115e-09			PLCE1	381.768	-2.82998	0.681366	-4.15338	3.27596e-05	0.00175904
ARHGAP24	133.663	4.31768	0.641883	6.72658	1.73703e-11	3.69204e-09			MT1F	35.8499	-3.11998	0.763511	-4.08636	4.3819e-05	0.0022569
IFIH1	608.327	3.02037	0.457079	6.60798	3.89604e-11	7.83935e-09			FAM26D	74.6514	-2.11637	0.518475	-4.08192	4.46656e-05	0.00228491
DLC1	440.235	2.27458	0.34556	6.58229	4.63249e-11	9.19855e-09			MROH6	400.993	-2.27412	0.558015	-4.07538	4.59395e-05	0.00234214
HTR7P1	68.0405	2.50805	0.388286	6.4593	1.05186e-10	1.9842e-08			ID1	1809.54	-3.35415	0.836423	-4.01011	6.06902e-05	0.00299306
SLC16A6	108.777	3.61888	0.56127	6.44766	1.1359e-10	2.11628e-08			MEG3	59.5135	-2.30877	0.579913	-3.98123	6.85584e-05	0.00335914
PTGFRN	1253.05	2.34782	0.365574	6.4223	1.34227e-10	2.44051e-08			FRAS1	2953.3	-3.12613	0.794023	-3.93708	8.24776e-05	0.00396392
TGFBR2	904.675	2.8522	0.445667	6.39984	1.55545e-10	2.76156e-08			RPL24P8	30.2524	-2.45579	0.626766	-3.91819	8.92168e-05	0.00423387
NKX2-1	24.0809	3.78884	0.59497	6.36811	1.91368e-10	3.35806e-08			ADAMTS18	61.4355	-2.24462	0.5778	-3.88477	0.000102428	0.00471809
NRP1	366.297	2.63707	0.416127	6.33718	2.34012e-10	4.01304e-08			LGR5	45.5363	-2.63494	0.695984	-3.78591	0.000153145	0.00664113
DCBLD2	2203.95	3.04883	0.481491	6.33205	2.41927e-10	4.10217e-08			BACH2	25.6855	-3.92059	1.06163	-3.69301	0.000221616	0.00899036
TNIK	239.355	5.52331	0.877082	6.29737	3.02733e-10	5.02037e-08			CPA6	17.2697	-6.48174	1.75633	-3.69051	0.000223805	0.00905481
STAMBPL1	473.455	5.00407	0.795599	6.28969	3.1811e-10	5.21804e-08			SCHIP1	47.724	-2.20555	0.599351	-3.6799	0.000233323	0.00938954
ANKH	332.85	2.39999	0.385071	6.23258	4.58818e-10	7.36598e-08			FAM50B	17.6549	-6.4402	1.75217	-3.67557	0.000237323	0.00952511
CHST7	98.5667	2.986	0.481794	6.19766	5.7308e-10	8.91583e-08			GTF2F2P1	37.7399	-2.95059	0.813439	-3.6273	0.000286402	0.0111971
HAS2	37.0398	5.31772	0.86722	6.13192	8.68273e-10	1.27215e-07			CA2	262.536	-7.65807	2.12015	-3.61204	0.000303798	0.0117554
DLX1	248.368	2.0382	0.334179	6.09913	1.06647e-09	1.53277e-07			HIST1H4J	358.393	-2.51468	0.698195	-3.60169	0.000316156	0.0121377
PDE4B	161.327	2.46642	0.406863	6.06204	1.34406e-09	1.89562e-07			MCTP1	274.107	-2.31121	0.641809	-3.60108	0.000316895	0.0121377
RUNX2	367.754	4.08291	0.678046	6.02159	1.72716e-09	2.36951e-07			FGD5	71.0147	-2.41181	0.673976	-3.57848	0.0003456	0.0129738
ABRACL	354.633	2.15378	0.362548	5.94068	2.83838e-09	3.82447e-07			CAP2P1	43.6022	-2.65955	0.750957	-3.54155	0.000397787	0.0144303
CHGB	341.775	2.6712	0.450737	5.9263	3.09842e-09	4.11807e-07			RSPO3	36.2976	-2.62716	0.745486	-3.52409	0.000424948	0.0149987
DDX60L	224.171	4.28013	0.722307	5.92564	3.11086e-09	4.11807e-07			ITGB3	25.2681	-2.48103	0.710836	-3.4903	0.000482473	0.0165454
VIM	11040.6	2.43086	0.411448	5.90807	3.4614e-09	4.54226e-07			KCNK2	25.9537	-4.43058	1.27759	-3.46791	0.00052452	0.0176362
FAM107B	373.273	3.77144	0.639253	5.89977	3.64019e-09	4.7357e-07			NPIPB12	68.8497	-2.03334	0.587558	-3.46065	0.000538865	0.0179912
MPPED2	122.234	2.86514	0.489657	5.85132	4.87677e-09	6.14893e-07			KLK10	215.598	-3.04087	0.882976	-3.44389	0.000573407	0.0189765
LIPA	500.114	2.03577	0.347942	5.85089	4.88948e-09	6.14893e-07			S1PR1	26.1888	-3.95282	1.15107	-3.43404	0.000594662	0.0194725
DNM3	194.858	3.70165	0.632989	5.84788	4.9787e-09	6.20939e-07			NUAK2	351.975	-2.28281	0.670307	-3.40561	0.000660154	0.0211535
PPM1E	81.0791	3.69437	0.634037	5.82674	5.65211e-09	6.96992e-07			NRCAM	32.1819	-2.10641	0.625109	-3.36966	0.000752604	0.023466
CPED1	46.859	6.12513	1.05136	5.82589	5.68087e-09	6.96992e-07			CLU	820.943	-2.0514	0.609469	-3.36588	0.000763003	0.0236923
FAM19A2	93.455	4.89853	0.843363	5.80833	6.3099e-09	7.67926e-07			UQCRFS1P3	16.4339	-6.18834	1.84071	-3.36193	0.000773994	0.0239843
FSTL1	186.513	2.30271	0.399623	5.76221	8.3021e-09	9.94341e-07			ISL1	42.1419	-2.46938	0.735047	-3.35948	0.00078089	0.0241484
CXorf57	14.7058	6.84073	1.1934	5.73212	9.91817e-09	1.17854e-06			E2F3-IT1	40.5354	-2.26503	0.685245	-3.30543	0.000948297	0.0278419
RHOBTB1	93.6385	3.9538	0.69053	5.72574	1.02981e-08	1.21282e-06			MC5R	31.2998	-2.20808	0.680295	-3.24576	0.00117137	0.0326147
EPB41L4A	29.2245	4.39618	0.773022	5.68701	1.29283e-08	1.47803e-06			COL4A2	128.612	-3.78595	1.1677	-3.24223	0.00118598	0.0329606
CUBN	168.158	6.0602	1.07299	5.64794	1.62386e-08	1.82878e-06			ANXA3	1237.93	-2.65399	0.826278	-3.21198	0.00131823	0.035844
CDC42EP3	249.402	2.95773	0.527497	5.6071	2.0574e-08	2.26629e-06			PDCL3P4	62.5939	-6.69134	2.09887	-3.18806	0.0014323	0.0385291
MEF2C	66.3543	4.59323	0.829593	5.53673	3.08171e-08	3.2983e-06			PPIAP2	14.0613	-3.34223	1.05222	-3.17638	0.00149128	0.0399022
ANTXR1	184.417	2.7753	0.501569	5.53323	3.14384e-08	3.34111e-06			ITGA10	30.0509	-3.65271	1.17028	-3.12123	0.00180095	0.0466176
SLC7A11-AS1	20.3208	5.79478	1.05575	5.48878	4.04719e-08	4.1833e-06			PRR5-ARHGAP8	31.7411	-2.1996	0.708969	-3.10253	0.00191875	0.0489947
ASPH	3609.91	2.20782	0.403191	5.47588	4.35351e-08	4.46931e-06			CLEC4A	14.3753	-6.63127	2.17419	-3.04999	0.00228846	0.0557918
TFPI2	113.978	2.25068	0.413234	5.44649	5.13733e-08	5.16849e-06			RNU6-130P	14.4932	-2.73997	0.900716	-3.04198	0.00235024	0.0566572
RGS5	108.364	4.08591	0.760041	5.37591	7.61957e-08	7.41852e-06			SLC2A1-AS1	41.8991	-2.28698	0.754183	-3.0324	0.0024262	0.058194
BEND4	86.6394	2.89623	0.539307	5.37027	7.86192e-08	7.6054e-06			CRYAB	21.4426	-2.70362	0.895094	-3.02048	0.0025237	0.0592482
SPP1	105.933	2.30828	0.433115	5.32949	9.84885e-08	9.34774e-06			KLF4	265.691	-2.57486	0.855707	-3.00905	0.00262069	0.0607508
HOXA11	101.952	2.20581	0.414966	5.31564	1.06282e-07	9.96215e-06			DRP2	31.0806	-3.92076	1.31219	-2.98796	0.00280844	0.0642138
SYK	389.944	6.53508	1.24507	5.24875	1.53131e-07	1.40909e-05			STXBP6	124.081	-2.09981	0.705675	-2.9756	0.00292414	0.0658072
FKBP7	43.6117	3.27324	0.625122	5.23615	1.63957e-07	1.49053e-05			MT1X	82.6197	-2.75974	0.931167	-2.96374	0.00303921	0.0675474
CCND2	378.561	5.43281	1.05492	5.15	2.60492e-07	2.28551e-05			ATP2C2-AS1	56.6504	-2.12947	0.725787	-2.93402	0.00334605	0.0726551
C1RL-AS1	191.593	3.63848	0.712491	5.1067	3.27829e-07	2.82701e-05			PLXDC2	189.258	-2.16227	0.7426	-2.91176	0.003594	0.0755392
ODF2L	326.267	3.07623	0.602678	5.10427	3.32081e-07	2.8474e-05			CADPS	431.689	-6.05646	2.0949	-2.89105	0.00383956	0.077888
HECA	356.744	2.95368	0.588048	5.02285	5.09093e-07	4.15282e-05			ID3	2201.02	-3.14292	1.11382	-2.82175	0.00477622	0.0931239
CH25H	22.2628	4.99971	0.996875	5.01538	5.29277e-07	4.29253e-05			TMSB4X	854.877	-2.1418	0.759775	-2.81899	0.00481752	0.093808
FZD8	50.7242	2.58359	0.520752	4.96127	7.00334e-07	5.53338e-05			F3	333.559	-3.14064	1.11762	-2.81012	0.00495232	0.0959376
ADAMTS19	98.8035	3.28912	0.664597	4.94904	7.45817e-07	5.86204e-05			SLC16A14	304.629	-4.24972	1.51348	-2.80791	0.00498642	0.0964745
TFAP2A	271.955	2.06457	0.417665	4.94312	7.6884e-07	6.01169e-05			KRT18	12080	-4.24109	1.51505	-2.79931	0.00512118	0.0984505
EXPH5	1175.28	2.58597	0.526017	4.91612	8.82751e-07	6.76223e-05			CYP4F35P	39.4713	-2.2195	0.795457	-2.79022	0.00526715	0.100571
C1orf21	179.786	2.15708	0.439769	4.90503	9.34142e-07	7.11977e-05			ANKRD1	1656.45	-2.13545	0.769131	-2.77644	0.00549574	0.103916
MCOLN2	238.684	2.47376	0.504547	4.90294	9.44152e-07	7.1599e-05			NDUFA9P1	32.2712	-2.36781	0.855634	-2.76732	0.00565193	0.106218
FAM155A	40.5814	3.39231	0.696827	4.86822	1.12606e-06	8.49667e-05			EFCAB13	76.6951	-3.19573	1.1561	-2.76424	0.00570561	0.106961
COL6A3	16.2958	5.68083	1.17014	4.85482	1.20494e-06	9.00189e-05			PAX5	38.6042	-5.96254	2.1587	-2.7621	0.00574312	0.107397
PITX2	507.732	2.28669	0.471701	4.84776	1.24861e-06	9.28215e-05			MOCOS	442.024	-2.57915	0.934335	-2.76041	0.00577287	0.107695
ISM1	55.8961	3.16143	0.662435	4.77245	1.82003e-06	0.000132048			SLCO1B3	77.9091	-5.94372	2.15322	-2.76039	0.00577331	0.107695
EMILIN2	35.414	2.03838	0.42779	4.7649	1.88944e-06	0.000136428			NPR1	57.1254	-2.05223	0.746317	-2.74981	0.00596307	0.110687
ACTA2	123.398	3.33463	0.702294	4.7482	2.05234e-06	0.000146623			RPEP4	14.4828	-2.27301	0.827229	-2.74774	0.00600069	0.111179
LINC01508	35.6649	3.86968	0.823209	4.70073	2.59231e-06	0.000182807			ACTG1P3	25.6314	-2.22412	0.811621	-2.74034	0.00613759	0.112542
KCNMA1	15.8278	5.69704	1.21845	4.67564	2.93038e-06	0.000204733			STEAP1	117.695	-2.09565	0.768154	-2.72817	0.00636867	0.114987
LINC01138	107.892	3.46116	0.741759	4.66615	3.06897e-06	0.000213428			SLC52A3	121.249	-4.39177	1.6107	-2.72662	0.00639864	0.114987
PRRG1	244.938	2.16172	0.464921	4.64965	3.32501e-06	0.000229122			MT2A	773.698	-2.25685	0.829166	-2.72183	0.0064922	0.116016
DCLK1	115.199	5.00861	1.08102	4.63324	3.59988e-06	0.000245818			SLC2A14	6.58742	-3.69466	1.35936	-2.71793	0.0065691
NECTIN3	155.43	3.16812	0.688478	4.60162	4.19209e-06	0.000284968			TOGARAM2	12.9583	-5.83741	2.16299	-2.69877	0.00695965	0.12114
ZNF516	886.949	2.28557	0.497544	4.5937	4.3545e-06	0.00029468			HPSE	368.054	-2.45064	0.909274	-2.69516	0.00703545	0.122032
RNF128	29.5904	5.63207	1.2297	4.58004	4.64897e-06	0.000313203			RNU4-9P	14.0718	-2.25776	0.837941	-2.69441	0.00705133	0.122032
LIN7A	153.213	2.00967	0.439023	4.57758	4.7038e-06	0.000315489			HNRNPA1P5	7.24995	-5.95003	2.22683	-2.67198	0.0075406
NT5E	254.745	4.22788	0.925839	4.56654	4.95834e-06	0.000329631			KCNK1	230.511	-3.92218	1.47584	-2.65759	0.00787005	0.131525
SLC9A7P1	17.915	5.46495	1.20774	4.52494	6.04133e-06	0.000392973			SNORD70	21.32	-2.44811	0.945124	-2.59025	0.00959063	0.15187
PRR5L	111.188	2.20285	0.49281	4.46997	7.8229e-06	0.000501439			PLXNA2	97.6231	-5.8315	2.25263	-2.58875	0.00963242	0.15203
NGEF	161.212	3.40851	0.762977	4.46739	7.91812e-06	0.000504187			SLC34A2	8.55421	-5.34342	2.07911	-2.57006	0.0101682	0.15658
EOMES	32.2545	2.25753	0.514316	4.38938	1.13672e-05	0.000703043			EVA1A	33.5387	-2.22824	0.870093	-2.56092	0.0104396	0.159296
BSPRY	366.465	3.24603	0.744006	4.3629	1.28349e-05	0.000784177			RN7SL788P	5.5649	-5.84076	2.29178	-2.54857	0.0108165
PDGFC	166.602	2.68732	0.616592	4.35835	1.31048e-05	0.000791474			ARHGAP22	24.9057	-2.07375	0.820537	-2.5273	0.0114942	0.170867
TRIM56	638.872	2.42804	0.56032	4.3333	1.46891e-05	0.000879656			PBX1	242.702	-2.84415	1.13947	-2.49603	0.0125593	0.180107
SHOX2	63.6228	2.24806	0.520659	4.31773	1.57644e-05	0.000936617			NACAD	28.9678	-2.40514	0.965134	-2.49202	0.0127019	0.181347
C1RL	290.615	3.92182	0.915863	4.28211	1.85129e-05	0.00108859			MAP3K21	700.725	-2.03776	0.821396	-2.48085	0.0131069	0.184569
CDCP1	1427.55	2.32611	0.545875	4.26124	2.03292e-05	0.00116912			UPK3B	9.75876	-2.23648	0.908514	-2.46169	0.0138283	0.190816
SLC18B1	167.826	2.9019	0.6901	4.20504	2.61034e-05	0.00144826			ACTBP7	9.74947	-3.59056	1.46406	-2.45247	0.0141879	0.193252
HEY2	114.201	2.333	0.557967	4.18126	2.89903e-05	0.00157372			GOLGA8UP	9.94053	-4.11653	1.68273	-2.44634	0.0144314	0.19445
IGFL2	18.8289	4.54254	1.09426	4.15125	3.30667e-05	0.00176078			MLKL	140.141	-2.88638	1.18107	-2.44386	0.014531	0.195266
MDFIC	219.252	2.16385	0.522731	4.13951	3.48054e-05	0.00182378			MTHFD1P1	3.983	-6.03952	2.47908	-2.4362	0.0148427
PARP11	157.499	2.16859	0.526374	4.11987	3.79085e-05	0.00197951			RN7SL441P	3.3952	-5.67028	2.35545	-2.4073	0.0160708
L3MBTL3	139.453	2.03325	0.494259	4.11373	3.89321e-05	0.00202594			RN7SKP288	23.04	-2.04975	0.856503	-2.39316	0.0167041	0.216164
NEGR1	42.5252	2.33484	0.568666	4.10581	4.02893e-05	0.00208221			CHST13	3.70958	-6.33283	2.64941	-2.39028	0.0168354
FYN	506.071	2.59335	0.638113	4.06409	4.82202e-05	0.00245014			RDH16	5.00791	-5.88739	2.46368	-2.38968	0.0168633
VASH2	104.959	2.09409	0.51799	4.04272	5.28356e-05	0.00264898			EVPL	712.316	-5.00181	2.09399	-2.38865	0.0169105	0.217188
ATXN1	527.578	2.30711	0.573636	4.02191	5.7729e-05	0.00288473			SNORA80E	9.38695	-4.06801	1.70418	-2.38708	0.0169827	0.217745
PSAT1	3984.07	2.37943	0.591965	4.01954	5.83111e-05	0.00289465			RPL23AP43	7.18069	-3.67021	1.54048	-2.3825	0.0171954
BCL11B	60.9312	3.69852	0.939099	3.93837	8.20357e-05	0.00395527			CHSY3	10.249	-5.28652	2.22075	-2.38051	0.0172886	0.220729
PDE8B	30.5767	3.44904	0.882662	3.90755	9.3238e-05	0.00438335			ITGB7	12.7562	-4.19991	1.76645	-2.3776	0.0174257	0.22173
LINC00623	29.8227	3.51479	0.904829	3.88449	0.000102547	0.00471809			PCSK5	96.4128	-4.99569	2.10828	-2.36956	0.0178094	0.224609
SALL1	29.9001	8.76467	2.26688	3.8664	0.000110451	0.00503572			CPT1B	13.0507	-2.70663	1.14232	-2.36941	0.0178164	0.224609
CALCRL	88.7701	2.64795	0.686461	3.85739	0.000114603	0.00519363			KCTD9P1	5.8057	-5.36551	2.27032	-2.36333	0.0181116
SULF1	73.3183	2.06404	0.535668	3.85321	0.000116581	0.00525172			BTBD19	59.4712	-2.0891	0.884015	-2.3632	0.0181181	0.226904
EN2	80.2233	2.41703	0.629073	3.8422	0.000121934	0.00546026			EFCAB8	20.5233	-2.17285	0.926201	-2.34598	0.0189769	0.232457
FUT1	704.063	6.42648	1.68135	3.82221	0.000132261	0.0058361			DSG1	23.5348	-4.11208	1.75689	-2.34054	0.019256	0.234727
SERPINE1	241.772	3.13641	0.82698	3.79261	0.000149072	0.00648312			IGSF11	4.12039	-5.45055	2.33635	-2.33293	0.0196516
DDX60	59.7228	3.97489	1.05559	3.76555	0.000166183	0.00708438			COL4A1	11.7271	-2.77687	1.19612	-2.32157	0.0202562	0.242299
TSPAN12	48.6111	2.72372	0.727554	3.74366	0.000181356	0.00760234			PLK5	22.6684	-2.05954	0.887717	-2.32004	0.0203386	0.242633
CCDC28A	193.531	2.11304	0.56605	3.73296	0.000189246	0.00788924			CPM	65.5009	-2.11807	0.921764	-2.29784	0.0215706	0.250627
BNC2	10.9526	3.92676	1.05287	3.72957	0.00019181	0.0079741			CDKL2	64.0512	-5.10204	2.22188	-2.29627	0.0216604	0.250865
PHGDH	2199.96	2.52557	0.677353	3.72858	0.000192559	0.00798327			AIFM3	18.8284	-3.20437	1.40463	-2.2813	0.0225309	0.25837
PLD1	228.264	2.42707	0.65175	3.72393	0.000196145	0.00808752			ASLP1	8.57466	-3.74164	1.64202	-2.27868	0.0226862	0.25877
KCNMB4	117.86	2.94443	0.797265	3.69317	0.000221478	0.00899036			NEFL	6.86355	-7.55125	3.33427	-2.26474	0.0235288
FILIP1L	44.9997	3.0228	0.823222	3.67191	0.000240743	0.00963673			MIR648	6.80093	-2.65864	1.17495	-2.26277	0.02365
HOXA-AS3	16.9725	2.62921	0.719342	3.65502	0.000257158	0.0102125			FOXL2NB	15.5441	-2.08096	0.925357	-2.24882	0.024524	0.272326
IL20RA	117.365	5.42649	1.48674	3.64991	0.000262327	0.0103633			CARNS1	14.2817	-3.84473	1.71179	-2.24603	0.0247018	0.273256
BCAT1	102.304	3.94069	1.09674	3.5931	0.000326766	0.01239			PRKCQ-AS1	26.5819	-2.33932	1.04584	-2.23678	0.025301	0.277282
DGKB	13.4979	4.95351	1.38082	3.58737	0.000334025	0.0126019			GPX3	61.4789	-4.88523	2.18887	-2.23185	0.0256252	0.279332
FAP	90.649	2.97861	0.832328	3.57864	0.000345381	0.0129738			MIR619	4.51677	-5.36986	2.40952	-2.2286	0.0258404
TLR6	10.6658	3.8525	1.07802	3.57368	0.000352	0.0131414			MTND4P32	14.7911	-2.0112	0.907467	-2.21628	0.0266721	0.285063
ETNPPL	15.3867	2.79599	0.782494	3.57317	0.000352679	0.0131414			RNU6-1327P	12.4428	-2.50487	1.13363	-2.2096	0.027133	0.287545
ZNF704	526.122	2.96208	0.83038	3.56714	0.0003609	0.0134146			SLC25A2	14.5922	-2.54733	1.15571	-2.20412	0.0275159	0.290583
TRIM2	546.624	2.76988	0.777444	3.5628	0.000366916	0.0135052			MFAP1P1	2.68067	-5.70097	2.59295	-2.19864	0.0279032
MACC1	313.075	2.79827	0.787994	3.55112	0.000383591	0.0139825			RNU6-890P	6.19028	-3.85503	1.7569	-2.19423	0.0282192
HIVEP2	604.819	2.23754	0.632843	3.5357	0.0004067	0.014683			SYNJ2-IT1	7.67057	-3.55749	1.62184	-2.19349	0.0282722
PCLO	621.889	2.02029	0.571601	3.53444	0.000408648	0.0147181			TVP23CP2	5.51477	-5.17224	2.3598	-2.19181	0.0283931
CARD8-AS1	18.3781	2.58554	0.73248	3.52984	0.000415811	0.0149043			MYO5B	1466.71	-4.65102	2.13079	-2.18277	0.029053	0.298935
CAMK4	15.5123	5.60265	1.5875	3.52922	0.00041678	0.0149043			AKAP2	9.05646	-2.57438	1.17988	-2.1819	0.0291167	0.298935
GMPR	103.167	4.6022	1.3045	3.52794	0.000418801	0.0149059			UBE2F-SCLY	2.81789	-5.51233	2.53215	-2.17694	0.0294852
LEF1-AS1	8.97201	4.25767	1.20839	3.52343	0.000426003	0.0149987			DAZAP2P1	10.6353	-4.98082	2.29308	-2.17211	0.029847	0.30311
LINC-PINT	517.928	2.48136	0.705824	3.51556	0.000438831	0.0153652			CBX5P1	7.98708	-2.50817	1.16015	-2.16194	0.0306227
CLDN4	1237.82	2.27053	0.64691	3.50981	0.000448424	0.0156286			SPATA3-AS1	17.1829	-4.89778	2.26583	-2.16158	0.0306504	0.306931
ADAMTS19-AS1	6.47656	5.23023	1.49555	3.49719	0.000470181				EDA	45.3907	-2.614	1.21157	-2.15753	0.0309646	0.30851
MAP9	45.3852	2.06343	0.591287	3.48973	0.0004835	0.0165454			HSD17B1P1	2.30457	-5.66499	2.62909	-2.15474	0.0311824
FAAH2	76.4109	5.27448	1.52693	3.45431	0.000551694	0.0183384			PPP1R11P2	3.09357	-5.49056	2.55726	-2.14705	0.0317894
DIRAS2	42.6182	3.46693	1.00945	3.43447	0.000593718	0.0194725			RAPGEF5	309.62	-4.51486	2.10766	-2.14212	0.0321839	0.314536
GEM	66.6105	4.4906	1.31075	3.42599	0.000612557	0.0200089			E2F3P2	3.91935	-5.57535	2.60328	-2.14167	0.0322204
HOTAIRM1	9.70293	3.73368	1.09243	3.41776	0.000631379	0.0204906			RRN3P1	120.351	-4.51625	2.11418	-2.13618	0.0326649	0.316804
LAMA4	20.8693	3.54166	1.03995	3.40559	0.000660216	0.0211535			DSC2	1244.18	-2.35901	1.11252	-2.12042	0.0339704	0.322622
LINC00869	59.3888	2.35304	0.702682	3.34865	0.000812063	0.0248796			TPM3P6	11.4437	-2.17056	1.02382	-2.12006	0.0340011	0.322711
TRIM38	261.791	5.27448	1.57556	3.34769	0.000814873	0.0248932			CAGE1	8.4683	-2.38086	1.12541	-2.11556	0.0343825	0.323669
C2orf15	54.5177	2.76234	0.832807	3.3169	0.000910221	0.027093			MIR640	5.26338	-4.06855	1.94666	-2.09002	0.0366162
SUN3	32.1544	2.88487	0.870388	3.31447	0.000918169	0.0272222			RNU6-37P	10.0113	-2.01966	0.968854	-2.08459	0.0371065	0.341656
TMEM45A	7.36997	3.74971	1.1329	3.30984	0.000933498				SLC4A9	6.52056	-4.79287	2.30013	-2.08374	0.0371837
RNF125	230.971	2.35509	0.714089	3.29804	0.000973631	0.028365			RNU7-124P	9.21412	-2.22019	1.06664	-2.08147	0.0373908	0.343227
RTN4RL2	50.1227	2.32141	0.70451	3.29507	0.000983978	0.0285588			RPS14P8	5.58893	-4.78582	2.30705	-2.07443	0.038039
MAP3K5	316.686	2.33111	0.712879	3.27	0.00107548	0.0307376			RASA2-IT1	8.94824	-2.07494	1.00096	-2.07295	0.0381769	0.346928
CD36	49.3536	2.52889	0.774397	3.26563	0.00109222	0.0309243			RNU6-316P	31.1873	-2.13592	1.03124	-2.07122	0.038338	0.347251
GATA4	32.9623	2.4229	0.743264	3.25981	0.00111489	0.0314481			RN7SL566P	6.18002	-3.76183	1.81628	-2.07118	0.0383423
EGFEM1P	19.586	2.9888	0.920422	3.2472	0.00116544	0.0325583			CATSPER3	13.0071	-2.28308	1.10367	-2.06863	0.0385809	0.348012
INHBA	16.2671	2.70825	0.836114	3.23909	0.00119911	0.0332644			RN7SL472P	7.92647	-4.9189	2.38308	-2.0641	0.0390086
SLC30A10	357.374	2.75717	0.855562	3.22264	0.00127016	0.034851			INHBC	4.53461	-3.75356	1.8238	-2.0581	0.039581
IGFBP7	50.4972	2.02705	0.630454	3.21522	0.00130345	0.0356346			RN7SL364P	2.36965	-5.37046	2.61082	-2.05701	0.0396856
B3GALT1	31.9208	2.34869	0.738524	3.18025	0.00147147	0.0394421			RNU6-975P	4.16558	-4.90229	2.38524	-2.05526	0.0398537
C4orf36	53.9363	2.78003	0.891394	3.11874	0.00181624	0.0468527			TC2N	222.641	-4.51059	2.19952	-2.05072	0.040294	0.356922
HMGN5	126.075	2.22544	0.716376	3.10653	0.00189298	0.0485144			MIR4435-1	2.71513	-5.83437	2.84517	-2.05062	0.0403039
KRT40	15.729	4.84951	1.57784	3.0735	0.00211561	0.0524429			RNU4ATAC11P	11.3779	-2.12963	1.03886	-2.04997	0.0403678	0.357296
MAOB	12.8317	5.04965	1.64669	3.06655	0.00216544	0.0533966			TMEM95	3.88949	-5.34638	2.61283	-2.0462	0.0407366
ADAM23	46.7288	2.00557	0.65465	3.06358	0.00218709	0.0537547			UCA1	163.875	-4.66694	2.28628	-2.04128	0.0412227	0.361647
ASNS	3884.54	3.31758	1.08633	3.05394	0.0022586	0.0552423			BCLAF1P1	2.8708	-5.20103	2.55368	-2.03668	0.0416825
MAPK10	13.6247	7.13473	2.34246	3.04583	0.00232037	0.0560267			LAMC2	310.918	-3.46694	1.70446	-2.03403	0.0419482	0.365199
SMPDL3A	100.465	2.32479	0.767487	3.0291	0.00245286	0.0583849			KCNH7	10.2865	-4.34079	2.13423	-2.03389	0.0419624	0.365199
SLC43A1	386.377	2.15892	0.714745	3.02055	0.00252319	0.0592482			DAP3P1	4.34281	-5.08588	2.50905	-2.02702	0.0426606
TPTEP1	39.9933	3.43717	1.138	3.02036	0.00252478	0.0592482			TMEM173	236.847	-3.20484	1.58627	-2.02037	0.0433454	0.37087
ESRP1	632.231	4.42649	1.46579	3.01987	0.00252881	0.0592482			SPIB	6.68858	-4.14606	2.05725	-2.01534	0.043869
FIGN	26.5095	3.80254	1.25965	3.01874	0.00253832	0.0592968			GRK5-IT1	7.64148	-3.00671	1.49507	-2.01108	0.0443174
MSX2	228.956	2.48093	0.823735	3.0118	0.00259701	0.0602946			IGHEP2	4.91368	-3.51093	1.74653	-2.01023	0.0444069
MYLIP	255.873	2.05691	0.686582	2.99587	0.00273659	0.0630501			LRRC17	4.06031	-4.92352	2.45345	-2.00678	0.0447736
SLC35D3	15.4828	4.04932	1.35546	2.98741	0.00281356	0.0642138			SHISA9	8.29875	-3.28175	1.63844	-2.00298	0.0451799	0.379627
MAPRE2	232.583	2.00298	0.674726	2.96859	0.00299173	0.0665902			MIR3918	5.35713	-4.87335	2.43442	-2.00186	0.0453002
RTBDN	25.8193	2.53338	0.860386	2.94447	0.00323513	0.0706531			NTN4	44.9546	-3.45092	1.72917	-1.99571	0.0459657	0.382453
TMEM156	18.7092	3.51713	1.19644	2.93966	0.00328568	0.07155			KCNC4-AS1	2.49168	-4.98613	2.50609	-1.98961	0.0466342
APOLD1	106.885	2.07318	0.707521	2.9302	0.00338742	0.0732404			IPO9-AS1	7.73496	-2.60536	1.3098	-1.98912	0.0466879
LAMA2	32.6626	3.4372	1.17703	2.92023	0.00349768	0.0742918			HSD17B8	31.6528	-2.61335	1.316	-1.98584	0.0470515	0.386951
SATB1	271.8	2.11373	0.729454	2.89769	0.00375923	0.0772896			RPS14P4	7.43624	-2.76369	1.39243	-1.9848	0.0471666
CACNA2D1	100.139	3.20756	1.10885	2.89268	0.00381969	0.077888			MIR548AU	2.60329	-5.5112	2.77671	-1.9848	0.0471672
GAPLINC	23.1766	2.03273	0.70564	2.8807	0.00396796	0.0802687			TAS2R6P	11.9442	-2.24754	1.14591	-1.96136	0.0498369	0.399622
KRBA2	19.5147	2.13783	0.749425	2.85263	0.00433594	0.0863453
S100A11	552.309	4.10456	1.43891	2.85255	0.004337	0.0863453
NTN5	28.8976	4.46469	1.57037	2.84307	0.00446806	0.0884876
PLEKHG6	162.355	4.10456	1.45867	2.81391	0.00489432	0.0949359
SCEL	15.7859	3.48208	1.25279	2.77945	0.00544509	0.103231
ASS1	1261.49	2.01411	0.733893	2.74443	0.00606167	0.111693
TFPI	200.909	3.52378	1.29473	2.72162	0.00649619	0.116016
EHD3	10.6764	3.6531	1.34481	2.71645	0.00659854	0.117566
CARD6	19.7763	3.69906	1.36436	2.71121	0.00670383	0.118741
THSD7A	60.7213	2.74328	1.01511	2.70246	0.00688292	0.12022
NFATC4	193.162	5.03327	1.87407	2.68574	0.00723699	0.124531
CLDN11	16.3449	2.47362	0.922228	2.68222	0.00731344	0.125393
SYBU	153.461	2.12129	0.792734	2.67591	0.00745262	0.12737
MGST1	316.917	3.72773	1.39445	2.67327	0.00751167	0.127921
QPRT	732.957	2.51322	0.940801	2.67136	0.00755455	0.128359
LINC01814	55.1017	4.23434	1.58527	2.67105	0.00756151	0.128359
MYH15	16.422	2.58349	0.9683	2.66807	0.00762885	0.129211
HERC6	240.925	2.24975	0.844071	2.66535	0.00769078	0.129968
MYPN	22.655	2.14236	0.807043	2.65458	0.00794066	0.131974
GABRB1	22.6945	3.32411	1.26257	2.6328	0.00846834	0.138544
MAML3	44.9588	2.82582	1.07462	2.6296	0.00854847	0.139616
SLC7A11	4333.53	2.7629	1.06945	2.58349	0.00978073	0.152796
SH2D3A	427.895	2.34183	0.90678	2.58258	0.0098064	0.153039
TCHH	40.1537	2.40915	0.937755	2.56906	0.0101976	0.156706
FGF14	14.3228	3.86344	1.51017	2.55828	0.0105192	0.160187
KLF14	7.29594	2.67658	1.05154	2.54539	0.0109155
SH3BGRL	225.096	2.35832	0.926608	2.54511	0.0109243	0.164859
FMO4	11.6016	4.31269	1.69661	2.54195	0.0110236	0.165658
EBF3	35.694	2.32277	0.919174	2.52702	0.0115036	0.170867
C18orf65	6.76869	3.11169	1.24275	2.50388	0.0122839
LOX	9.21724	3.1839	1.27891	2.48954	0.012791	0.181708
HECW2	15.6614	2.02107	0.811901	2.4893	0.0127994	0.181708
SLC16A6P1	2.7028	4.42895	1.78885	2.47586	0.0132915
MUM1L1	13.328	5.00763	2.03643	2.45902	0.0139315	0.191889
KIAA1324	8.64845	3.12259	1.27057	2.45762	0.0139859	0.192224
MAML2	297.297	2.30473	0.941014	2.4492	0.0143175	0.193649
GPER1	62.0145	2.01561	0.823708	2.447	0.0144051	0.194326
LINC00963	232.913	2.30903	0.944079	2.4458	0.014453	0.194568
HIST1H1D	1173.53	3.68952	1.51198	2.44019	0.0146793	0.196147
SPTSSB	19.7569	3.95843	1.62429	2.43703	0.0148085	0.196547
LINC00616	7.16369	3.30491	1.35736	2.4348	0.0149
KLHL41	5.72694	2.90055	1.19661	2.42397	0.0153518
LURAP1L	7.54221	4.57568	1.92071	2.38229	0.0172054
TNFRSF10C	39.0199	2.19961	0.927206	2.3723	0.0176778	0.223431
PPFIA2	14.2478	3.24428	1.37634	2.35718	0.0184144	0.229689
C1QTNF1	162.781	3.46469	1.47342	2.35147	0.0186994	0.231495
MYO3B	24.9665	2.43367	1.03657	2.3478	0.0188848	0.232096
CHAC1	434.172	3.06284	1.30527	2.34651	0.01895	0.232457
CCDC85A	19.0925	2.41482	1.04154	2.31851	0.0204214	0.242923
PLAG1	96.4097	2.06046	0.888994	2.31774	0.0204633	0.243159
TEX41	9.17839	6.10163	2.63688	2.31396	0.0206701	0.244461
ACOT4	20.0719	3.46469	1.51347	2.28924	0.0220653	0.254578
GPR15	13.4331	2.82938	1.24101	2.2799	0.0226133	0.258687
NAV3	811.536	2.72849	1.20348	2.26716	0.0233802	0.265516
PELI2	48.8933	2.68462	1.19407	2.2483	0.0245569	0.27236
KLHL24	854.342	2.63351	1.17234	2.24637	0.02468	0.273255
GPR39	46.874	3.46469	1.54383	2.24422	0.0248184	0.273782
AK7	57.3832	2.22587	0.998131	2.23004	0.0257446	0.279505
GAP43	31.0657	8.09933	3.6528	2.21729	0.0266031	0.284654
ZNF280A	14.7524	2.71837	1.23551	2.20021	0.0277923	0.29207
PRKAA2	30.1939	2.21544	1.00772	2.19847	0.0279156	0.292584
RPS6KA2	211.849	2.65792	1.20901	2.19843	0.0279187	0.292584
PSMB8	202.676	2.82826	1.28803	2.19581	0.0281058	0.294136
GRAMD1C	94.1208	2.05175	0.938813	2.18547	0.0288542	0.298655
DPP4	107.258	2.78977	1.27766	2.1835	0.028999	0.298935
NKPD1	8.32555	4.10456	1.88208	2.18087	0.0291934	0.299292
AKR1C3	3.61734	5.23022	2.39911	2.18007	0.0292525
STC2	191.937	2.90411	1.33516	2.1751	0.0296223	0.302252
PLSCR4	77.249	2.03404	0.935528	2.17422	0.0296887	0.302543
CPA4	28.5485	2.32447	1.07731	2.15766	0.0309542	0.30851
CASC15	92.1545	2.27754	1.05707	2.15458	0.0311946	0.309682
CDA	15.2344	3.27569	1.52178	2.15254	0.0313546	0.309984
RAG1	13.5799	2.74883	1.28611	2.13732	0.0325717	0.316103
C11orf63	43.2055	2.79652	1.3184	2.12115	0.0339088	0.322622
ACSL5	339.15	2.66294	1.25675	2.1189	0.0340988	0.323184
SPTLC3	23.8641	3.52754	1.66631	2.11698	0.0342613	0.32354
PCSK2	14.8424	6.54803	3.09418	2.11624	0.0343243	0.32354
HAS2-AS1	2.73943	4.68952	2.22149	2.11098	0.0347744
MXRA5	10.7528	2.86414	1.36676	2.09557	0.0361203	0.33544
DEPTOR	40.9355	2.74522	1.31392	2.08933	0.0366776	0.338741
PCK2	1631.83	2.4422	1.17881	2.07175	0.0382888	0.347246
MTNR1A	13.0411	2.63391	1.27906	2.05925	0.0394704	0.351653
SDAD1P1	35.9693	2.44445	1.18763	2.05825	0.0395658	0.352264
LHB	5.90375	4.68952	2.30075	2.03826	0.0415243
ARHGAP36	7.62464	7.73703	3.80408	2.03388	0.0419638
ZHX1-C8orf76	4.72937	3.23739	1.59352	2.0316	0.0421944
CFAP54	8.05734	3.88353	1.91552	2.0274	0.0426219
MANSC4	10.3912	3.23726	1.59964	2.02375	0.0429962	0.369976
RNU6-26P	9.31683	2.0935	1.03552	2.02169	0.0432088	0.370422
CTSO	26.7532	2.92261	1.44969	2.01602	0.0437982	0.372581
CXXC4	11.455	3.47286	1.72742	2.01043	0.0443862	0.375888
INHBE	8.87144	5.26513	2.61972	2.00981	0.0444517	0.37602
C1orf143	8.51701	3.63583	1.80951	2.00929	0.0445067	0.376274
RAB9B	10.9015	2.22092	1.11398	1.99368	0.0461868	0.38297
TCP11L2	159.711	2.66271	1.33786	1.99027	0.0465611	0.385265
ATP6V1C2	221.864	2.5725	1.30508	1.97115	0.0487065	0.394604
TRIM9	4.20353	2.60125	1.32327	1.96577	0.0493253

## Sheet: HuTu80_SLC39A8_overexpr_vs_GFP
Upregulated_Gene	baseMean	log2_FC	lfcSE	stat	p_val	padj			Downregulated_Gene	baseMean	log2_FC	lfcSE	stat	p_val	padj
SLC39A8	684.43	9.98643	0.483689	20.6464	1.05172e-94	2.82083e-90			DRC7	9.65985	-14.9844	3.73065	-4.01657	5.9052e-05	0.263972
RGS6	19.714	16.9328	3.02401	5.59946	2.15024e-08	0.000288358			HRK	163.338	-3.03229	0.781158	-3.8818	0.000103688	0.316015
COL1A2	88.5083	3.29561	0.648855	5.07911	3.792e-07	0.00339017			MET	2576.53	-2.17303	0.597975	-3.63398	0.000279085	0.440314
SFRP4	22.6599	2.77024	0.728888	3.80064	0.000144321	0.324726			MB	18.7311	-12.8328	3.62442	-3.54065	0.00039914	0.563439
FOXJ1	102.755	15.3314	4.03564	3.79899	0.000145286	0.324726			KRT8P46	34.886	-2.84135	0.847657	-3.352	0.00080229	0.91853
EMP1	1039.66	2.11353	0.561131	3.76655	0.000165519	0.341492			STC2	191.937	-4.39625	1.3557	-3.2428	0.0011836	1
P2RY1	144.541	4.53844	1.41882	3.19874	0.00138028	1			GOT1	1242.84	-2.1452	0.672374	-3.19049	0.00142033	1
ZSCAN12P1	78.8263	2.34375	0.7537	3.10966	0.00187305	1			TRIB3	1419.78	-4.07569	1.28227	-3.1785	0.00148041	1
DOK7	78.6146	4.80148	1.54674	3.10426	0.00190753	1			ALDH2	363.957	-2.34808	0.747996	-3.13916	0.00169432	1
EIF4A2P4	3.88764	5.76327	1.91306	3.01259	0.00259029	1			ACBD4	189.314	-3.04974	0.984447	-3.09793	0.0019488	1
FAM83B	177.966	4.21652	1.41002	2.9904	0.00278611	1			IRF7	167.639	-2.57837	0.83612	-3.08373	0.00204423	1
RPS3AP5	9.27527	3.48869	1.17353	2.97281	0.00295091	1			ALDH1L2	167.454	-3.53558	1.15305	-3.06627	0.00216746	1
MTCYBP18	18.7559	2.35933	0.808584	2.91786	0.00352443	1			ADM2	215.19	-4.41473	1.46695	-3.00945	0.00261717	1
MEF2C	66.3543	2.61188	0.897866	2.90898	0.00362607	1			AKNA	471.867	-2.38017	0.810872	-2.93532	0.00333207	1
MIR4727	4.24465	5.17831	1.78067	2.90807	0.0036367	1			LINC-PINT	517.928	-2.50993	0.862691	-2.90942	0.00362102	1
NOS2	117.216	2.51422	0.889719	2.82586	0.00471543	1			GSTO2	484.073	-2.76918	0.974601	-2.84134	0.00449242	1
MICALCL	30.9459	4.76327	1.70654	2.79119	0.00525152	1			PHLDB2	2966.83	-2.09128	0.738835	-2.83051	0.00464741	1
GAPDHP40	3.25068	5.17831	1.98025	2.61497	0.00892345	1			ZNF781	22.0131	-2.13384	0.762266	-2.79934	0.00512069	1
ACTBP2	6.59431	2.83697	1.08763	2.6084	0.00909675	1			C2orf15	54.5177	-5.93319	2.13177	-2.78322	0.00538215	1
DIRAS2	42.6182	2.56026	1.03862	2.46507	0.0136988	1			CES3	17.7827	-4.33486	1.59008	-2.72619	0.00640707	1
CERNA3	4.75831	4.21651	1.74665	2.41406	0.0157758	1			ARRDC4	166.273	-3.83512	1.41265	-2.71485	0.00663065	1
HNRNPCP3	2.14973	5.1783	2.21287	2.34009	0.0192792	1			ATF3	312.176	-2.66288	0.982305	-2.71085	0.00671105	1
TACSTD2	171.41	4.17831	1.82264	2.29245	0.0218796	1			RNF125	230.971	-2.15515	0.796726	-2.70501	0.0068302	1
PA2G4P1	2.98763	4.13451	1.85963	2.2233	0.0261955	1			MTUS1	562.925	-2.89781	1.08432	-2.67247	0.00752962	1
DRP2	31.0806	2.00308	0.916545	2.18547	0.0288546	1			LINC01138	107.892	-2.40489	0.899971	-2.67219	0.00753578	1
CCT6P2	4.70208	3.37906	1.55304	2.17576	0.0295729	1			FAR2P1	430.717	-2.07453	0.778354	-2.66528	0.0076924	1
ADH5P4	4.6883	2.97114	1.37749	2.15693	0.0310111	1			MOCOS	442.024	-5.59571	2.12735	-2.63037	0.00852919	1
SYK	389.944	2.92431	1.36016	2.14998	0.0315567	1			MST1	87.3977	-3.33395	1.27955	-2.60557	0.00917224	1
RPL7P26	7.673	2.45949	1.17499	2.09321	0.0363305	1			FAM157C	20.283	-2.7627	1.0642	-2.59603	0.00943091	1
RNF217	239.578	2.06312	0.994174	2.07521	0.0379672	1			NEXN-AS1	13.3483	-3.28396	1.26823	-2.5894	0.0096143	1
HSPA8P5	3.59679	4.00278	1.93403	2.06965	0.0384847	1			C1orf229	21.6455	-2.51053	0.97737	-2.56866	0.0102094	1
RPL39P5	11.9533	2.67997	1.29562	2.06849	0.0385937	1			GNRHR2	12.0297	-5.8307	2.28447	-2.55233	0.0107006	1
UCN2	2.02022	4.53844	2.20376	2.05941	0.039455	1			HESX1	17.3106	-4.49091	1.76842	-2.53951	0.0111009	1
HNRNPLP1	1.49937	5.1783	2.54032	2.03844	0.0415056	1			CHAC1	434.172	-3.35301	1.32316	-2.53409	0.011274	1
SNORD59A	4.23481	4.17831	2.0563	2.03196	0.0421582	1			FOXP1-IT1	52.1802	-2.15999	0.855454	-2.52497	0.0115708	1
STYK1	50.4533	2.30601	1.14047	2.02198	0.0431787	1			DDIT3	585.984	-3.29739	1.31186	-2.51351	0.0119535	1
FAAHP1	5.88064	3.80148	1.90842	1.99195	0.0463764	1			C16orf96	323.446	-2.01265	0.801036	-2.51255	0.0119861	1
EXOSC3P1	7.68806	2.32302	1.17427	1.97827	0.0478983	1			TLE6	35.375	-3.30224	1.31724	-2.50693	0.0121783	1
HSP90AA2P	66.8047	2.03155	1.02708	1.97799	0.04793	1			APOBEC3F	151.165	-2.10651	0.847344	-2.48602	0.0129182	1
									TOMM20L	7.1092	-5.64149	2.27891	-2.47551	0.0133044	1
									ARHGAP9	6.97351	-6.4715	2.62085	-2.46924	0.0135402	1
									NRG2	22.4217	-2.38268	0.968973	-2.45897	0.0139335	1
									PCK2	1631.83	-2.90826	1.18412	-2.45606	0.014047	1
									LINC01431	6.92132	-5.51557	2.25558	-2.4453	0.0144731	1
									RRS1-AS1	8.27483	-5.6433	2.31603	-2.43663	0.014825	1
									OGDHL	48.8635	-2.05615	0.844653	-2.43431	0.0149202	1
									FAM228B	62.5627	-2.09516	0.862182	-2.43006	0.0150962	1
									CFL1P1	16.5867	-2.69346	1.10934	-2.42798	0.015183	1
									CASP8	583.611	-2.61067	1.07643	-2.4253	0.0152956	1
									SH2D6	21.3656	-4.19858	1.73806	-2.41568	0.0157061	1
									MAP4K1	23.1208	-2.39082	0.993118	-2.40738	0.0160673	1
									ENO3	111.197	-2.02297	0.841638	-2.40361	0.0162342	1
									UNC13D	614.363	-5.10405	2.12768	-2.39888	0.0164454	1
									LINC00173	167.797	-2.28112	0.956355	-2.38522	0.0170688	1
									HSD17B6	54.9036	-4.99203	2.09618	-2.38149	0.0172428	1
									ASNS	3884.54	-2.58436	1.08762	-2.37615	0.0174942	1
									LINC00638	40.3862	-2.54141	1.07134	-2.37217	0.0176842	1
									OSGEPL1-AS1	13.7014	-2.91362	1.23336	-2.36233	0.0181603	1
									TPTE2P1	4.96247	-6.14445	2.60549	-2.35827	0.0183603	1
									CBR3-AS1	60.5298	-5.10299	2.17317	-2.34817	0.0188658	1
									GAPDHP22	5.8663	-5.38621	2.2939	-2.34806	0.0188717	1
									CYSRT1	30.2779	-2.63665	1.12587	-2.34188	0.0191871	1
									FNDC4	29.7156	-2.11917	0.906069	-2.33887	0.0193424	1
									VPS37D	49.1004	-2.15832	0.925722	-2.3315	0.0197269	1
									CACNG8	55.5155	-2.38752	1.02688	-2.32503	0.0200703	1
									VLDLR-AS1	28.4307	-3.8045	1.65079	-2.30466	0.0211856	1
									LRRN1	118.675	-4.79227	2.0798	-2.30419	0.0212118	1
									SLC30A10	357.374	-4.97114	2.16585	-2.29523	0.0217197	1
									AMDHD1	38.5691	-2.11361	0.92213	-2.2921	0.0218999	1
									ITGB2	6.72043	-5.29761	2.31328	-2.29008	0.0220164	1
									LINC00858	47.7433	-3.51658	1.53941	-2.28437	0.0223495	1
									ADAMTS19-AS1	6.47656	-5.08339	2.22632	-2.28331	0.0224121	1
									C4orf36	53.9363	-5.04318	2.21055	-2.28142	0.0225239	1
									FRRS1	94.2438	-4.87526	2.13707	-2.28129	0.0225314	1
									FAM166A	5.66153	-5.87473	2.5839	-2.27359	0.0229907	1
									CEBPB	469.741	-2.09699	0.928465	-2.25855	0.0239112	1
									SLC9A4	20.0194	-3.1452	1.39603	-2.25296	0.0242617	1
									TIGD4	15.5444	-2.96744	1.32761	-2.23518	0.0254056	1
									APOL6	292.119	-4.5456	2.0356	-2.23305	0.0255456	1
									TBX6	16.3445	-4.98349	2.23966	-2.22511	0.0260739	1
									WASIR2	17.1262	-2.52391	1.13466	-2.22437	0.0261236	1
									CCDC110	39.5638	-4.0761	1.8423	-2.21251	0.0269316	1
									TXNIP	1444.8	-3.36411	1.52075	-2.21214	0.0269572	1
									PRKAR2A-AS1	18.8618	-2.82214	1.27673	-2.21045	0.027074	1
									RASSF6	17.0606	-5.24669	2.37456	-2.20955	0.0271367	1
									C11orf63	43.2055	-5.30444	2.40266	-2.20773	0.027263	1
									RPS3AP38	21.53	-2.0514	0.930145	-2.20547	0.0274214	1
									WEE2-AS1	9.93466	-5.51212	2.5003	-2.20459	0.0274831	1
									CA14	16.4728	-2.62662	1.19248	-2.20264	0.0276199	1
									ZNF93	12.3323	-2.63365	1.20125	-2.19243	0.0283486	1
									FHDC1	151.609	-2.48906	1.13653	-2.19005	0.0285209	1
									WDFY3-AS2	32.0561	-3.11269	1.42744	-2.18061	0.0292122	1
									STH	4.47994	-5.49869	2.52165	-2.18059	0.0292135	1
									TNFRSF10C	39.0199	-2.38442	1.09762	-2.17236	0.0298289	1
									CA13	65.5746	-3.3342	1.53512	-2.17195	0.0298596	1
									CCDC144NL-AS1	95.7441	-2.09598	0.96672	-2.16813	0.0301485	1
									TXK	13.6587	-4.89362	2.25729	-2.16792	0.030165	1
									ERAP2	265.461	-3.3994	1.56805	-2.16792	0.030165	1
									TUBB8	15.9136	-2.33496	1.07796	-2.16608	0.0303048	1
									TEX38	4.23916	-5.4552	2.52608	-2.15955	0.0308073	1
									TAPT1-AS1	57.3585	-2.28789	1.06109	-2.15617	0.0310702	1
									ZNF197-AS1	6.15054	-4.91925	2.2891	-2.14899	0.0316351	1
									C1RL	290.615	-2.89025	1.34686	-2.14591	0.0318802	1
									BTC	47.2819	-2.85873	1.33269	-2.14508	0.0319468	1
									TOB2P1	30.3931	-2.69241	1.25564	-2.14426	0.0320123	1
									CDRT4	35.1871	-2.36653	1.10466	-2.14232	0.0321677	1
									TDO2	10.8929	-5.42768	2.53502	-2.14108	0.0322677	1
									C15orf65	14.3233	-2.88159	1.34696	-2.13933	0.0324092	1
									SULT2B1	125.31	-5.1118	2.3914	-2.13758	0.0325512	1
									PCDHGA5	23.4103	-2.12448	0.994755	-2.13568	0.0327051	1
									MID1IP1-AS1	8.86725	-3.06734	1.44409	-2.12406	0.0336654	1
									HS6ST3	7.43431	-4.88473	2.30784	-2.11658	0.0342956	1
									SLC25A45	23.0687	-3.44877	1.63428	-2.11026	0.0348356	1
									SETBP1	6.11813	-4.95115	2.34781	-2.10883	0.0349588	1
									SPAG8	24.1382	-3.22741	1.5379	-2.09858	0.0358537	1
									GABARAP	28.0002	-2.45826	1.17224	-2.09707	0.0359871	1
									VMAC	34.2937	-2.73781	1.30599	-2.09634	0.0360519	1
									FAM21FP	16.4115	-3.67427	1.75576	-2.09269	0.0363764	1
									TCEAL3-AS1	5.14573	-4.82303	2.3172	-2.0814	0.037397	1
									TNNC2	5.44365	-5.09123	2.44703	-2.08057	0.0374729	1
									MX1	202.744	-2.27489	1.09691	-2.0739	0.0380887	1
									PCDHB11	8.78266	-5.38534	2.6006	-2.0708	0.038377	1
									PTH1R	9.29746	-3.83636	1.85326	-2.07006	0.0384468	1
									MORN3	27.9615	-3.14117	1.52077	-2.06551	0.038875	1
									RPS4XP16	7.72455	-4.73135	2.29089	-2.06529	0.0388958	1
									MIR421	23.2064	-2.34608	1.13664	-2.06405	0.0390127	1
									LINC02387	3.63455	-5.0608	2.45308	-2.06304	0.039109	1
									TPRG1	15.3711	-2.45211	1.18932	-2.06178	0.0392291	1
									BCDIN3D-AS1	22.5263	-2.26635	1.09943	-2.06138	0.0392664	1
									DRC3	35.9925	-3.86402	1.87497	-2.06085	0.0393177	1
									RN7SKP56	5.35902	-4.62167	2.2555	-2.04907	0.0404557	1
									PELI2	48.8933	-2.72185	1.33182	-2.04371	0.0409821	1
									VLDLR	235.405	-2.00459	0.98257	-2.04015	0.0413359	1
									ANO9	322.403	-3.24446	1.5931	-2.03657	0.0416929	1
									OXCT2	18.9506	-2.54692	1.25097	-2.03595	0.041755	1
									NDUFA4L2	32.8271	-3.47311	1.70972	-2.0314	0.0422149	1
									ITGB6	17.382	-4.88234	2.40788	-2.02765	0.0425957	1
									ATL1	39.5289	-2.3737	1.17098	-2.0271	0.042652	1
									GAS5-AS1	9.21838	-4.68562	2.31304	-2.02575	0.0427909	1
									MCOLN3	221.338	-2.03283	1.00708	-2.01854	0.0435354	1
									RUNX2	367.754	-2.41916	1.19869	-2.01817	0.0435735	1
									MEI1	6.14888	-4.78286	2.37211	-2.01629	0.0437692	1
									RPS26P21	9.39857	-2.58753	1.28599	-2.0121	0.0442092	1
									SKAP1-AS1	5.63779	-6.15758	3.06787	-2.00712	0.0447367	1
									RPSAP36	12.1955	-2.67012	1.33077	-2.00645	0.0448082	1
									EIF5AP3	8.48363	-4.59363	2.30341	-1.99428	0.046122	1
									PKD1P1	5.34937	-4.67952	2.3527	-1.989	0.0467008	1
									ARHGAP19-SLIT1	4.01775	-4.95176	2.48988	-1.98875	0.0467285	1
									GPD1	11.043	-4.4766	2.25125	-1.9885	0.0467566	1
									PBX1	242.702	-2.20291	1.10944	-1.98561	0.0470762	1
									HOXA11-AS	29.3069	-3.47842	1.75386	-1.98329	0.0473353	1
									MYRIP	128.482	-2.34929	1.18544	-1.9818	0.0475018	1
									TMEM86A	31.4962	-2.09051	1.05594	-1.97976	0.0477307	1
									MIRLET7F1	5.42744	-4.77526	2.41476	-1.97753	0.0479816	1
									CREBRF	365.14	-2.21259	1.12163	-1.97265	0.048535	1
									RDH5	19.4406	-2.50462	1.27029	-1.9717	0.0486442	1
									RFESDP1	16.2423	-2.2792	1.16167	-1.962	0.049762	1

## Sheet: Intersected_Genes
Construction	Upregulated Intersected Genes	Downregulated Intersected Genes			Construction	Intersected Genes
SLC30A10 overexpression (HuTu80 and HCT-15)	SLC30A10	HIST1H4J			HuTu80 (SLC39A8); knockout up- and overexpression downregulated	ADAMTS19-AS1, ASNS, C11orf63, C1RL, C2orf15, C4orf36, CHAC1, LINC-PINT, LINC01138, PCK2, PELI2, RNF125, RUNX2, SLC30A10, STC2, TNFRSF10C
SLC30A3 overexpression (HuTu80 and HCT-15)	SLC30A3				HuTu80 (SLC39A8); knockout down- and overexpression upregulated	DRP2, FOXJ1, RGS6, SLC39A8
SLC39A14 knockout (HuTu80 and HCT-15)		DHRS3, KCNN4, MB, SLC39A14, ZBTB20
