# Supplementary material for: Forced Overexpression and Knockout Analysis of SLC30A and SLC39A Family Genes Suggests Their Involvement in Establishing Resistance to Cisplatin in Human Cancer Cells
Source: Int J Mol Sci. 2024 Nov 9;25(22):12049. doi: 10.3390/ijms252212049 (PMC11594112; doi:10.3390/ijms252212049)
Supplement: Supplementary file 1 [file ijms-25-12049-s001.zip › SupplementaryTableS2_DifferentlyRegulatedPathways.xlsx]

## Sheet: HCT_15_SLC30A10_overexpr_vs_GFP
Upregulated_mol_pathway	test_mean_pal	control_mean_pal	pval	padj			Downregulated_mol_pathway	test_mean_pal	control_mean_pal	pval	padj
KEGG_Arachidonic_acid_metabolism_Main_Pathway	2.13591	0	0	0			reactome_Retinoid_metabolism_and_transport_Main_Pathway	-6.83528	-6.245e-16	1.79475e-32	2.74417e-30
KEGG_Leishmaniasis_Main_Pathway	2.70258	0	0	0			NCI_ATR_signaling_Pathway__Pathway_negative_regulation_of_transcription_during_mitosis_via_CHEK1_	-6.20939	-7.95633e-16	1.67323e-08	7.30962e-07
KEGG_Serotonergic_synapse_Main_Pathway	2.13591	0	0	0			NCI_Fanconi_anemia_Pathway__Sister_Chromatid_Exchange_Process_	-4.55356	-5.73611e-16	1.67323e-08	7.30962e-07
reactome_CRMPs_in_Sema3A_signaling_Main_Pathway	6.52291	0	0	0			DNA_Repair_Mechanisms_Pathway	-1.0428	-1.43407e-16	1.67323e-08	7.30962e-07
reactome_G_alpha_z_signalling_events_Main_Pathway	4.11502	0	0	0			KEGG_Fanconi_anemia_Main_Pathway	-3.59491	-4.81083e-16	1.67323e-08	7.30962e-07
reactome_Synthesis_of_Prostaglandins_PG_and_Thromboxanes_TX__Main_Pathway	9.45902	0	0	0			NCI_ATR_signaling_Main_Pathway	-5.05951	-6.01366e-16	1.67323e-08	7.30962e-07
Target_drugs_pathway	0.696981	0	0	0			NCI_ATR_signaling_Pathway__response_to_G2_M_transition_DNA_damage_checkpoint_signal_	-5.93942	-7.95633e-16	1.67323e-08	7.30962e-07
VEGFR2_Signaling	1.40879	0	0	0			NCI_Fanconi_anemia_Main_Pathway	-3.0357	-3.88578e-16	1.67323e-08	7.30962e-07
cAMP_Pathway	0.725519	1.04083e-17	1.25451e-43	2.13127e-41			NCI_Fanconi_anemia_Pathway__regulation_of_double_strand_break_repair_via_homologous_recombination_	-3.69207	-4.81083e-16	1.67323e-08	7.30962e-07
cAMP_Pathway_Axonal_Growth	13.8833	3.70056e-16	5.5162e-17	4.43909e-15			reactome_Activation_of_ATR_in_response_to_replication_stress_Main_Pathway	-3.69207	-4.81083e-16	1.67323e-08	7.30962e-07
KEGG_Adrenergic_signaling_in_cardiomyocytes_Main_Pathway	1.60011	2.77556e-17	5.5162e-17	4.43909e-15			NCI_ATR_signaling_Pathway__regulation_of_double_strand_break_repair_via_homologous_recombination_	-5.69195	-7.03168e-16	1.67323e-08	7.30962e-07
KEGG_Pancreatic_secretion_Main_Pathway	13.8833	3.70056e-16	5.5162e-17	4.43909e-15			Role_of_Rho_GTPases_in_of_Actin_Cytoskeleton_Organization	-3.95874	-2.5907e-16	2.37148e-07	8.05776e-06
Role_of_NTN1_in_Axon_Pathfinding	4.62776	1.11022e-16	5.5162e-17	4.43909e-15			Cytoskeleton_Reorganization	-2.05855	-1.01779e-16	2.37148e-07	8.05776e-06
biocarta_actions_of_nitric_oxide_in_the_heart_Main_Pathway	7.61342	1.29517e-16	5.5162e-17	4.43909e-15			KEGG_Focal_adhesion_Main_Pathway	-0.514637	-2.54449e-17	2.37148e-07	8.05776e-06
cAMP_Pathway_Cell_Survival	3.37166	7.40194e-17	5.5162e-17	4.43909e-15			KEGG_Regulation_of_actin_cytoskeleton_Main_Pathway	-1.27071	-6.01326e-17	2.37148e-07	8.05776e-06
KEGG_cAMP_signaling_Main_Pathway	1.2689	2.31274e-17	5.5162e-17	4.43909e-15			Regulation_of_Cytoskeleton_Remodeling_by_Protein_Kinase_A	-2.74473	-1.29544e-16	2.37148e-07	8.05776e-06
KEGG_Circadian_entrainment_Main_Pathway	3.30092	5.55112e-17	5.5162e-17	4.43909e-15			Role_of_Small_GTPases_in_G1_S_Transition	-4.03637	-1.85019e-16	2.37148e-07	8.05776e-06
KEGG_Insulin_secretion_Main_Pathway	4.37067	7.40149e-17	5.5162e-17	4.43909e-15			Integrin_based_Cell_Migration_and_Adhesion	-2.81993	-1.29544e-16	2.37148e-07	8.05776e-06
reactome_L1CAM_interactions_Main_Pathway	18.6051	-7.40149e-16	1.34701e-15	8.58156e-14			Regulation_of_Cytoskeleton_Remodeling_by_TGF_and_WNT	-1.74453	-1.11022e-16	2.37148e-07	8.05776e-06
reactome_Signal_transduction_by_L1_Main_Pathway	18.6051	-7.40149e-16	1.34701e-15	8.58156e-14			KEGG_MicroRNAs_in_cancer_Main_Pathway	-1.20538	9.59971e-17	6.0127e-07	1.99857e-05
reactome_Basigin_interactions_Main_Pathway	14.6183	-4.44089e-16	1.34701e-15	8.58156e-14			ILK_Signaling_Pathway_Cytoskeletal_Adhesion_Complexes	-2.19792	4.94396e-16	1.50315e-06	4.25615e-05
reactome_Recycling_pathway_of_L1_Main_Pathway	7.87138	-2.96059e-16	1.34701e-15	8.58156e-14			MAPK_Signaling_Pathway	-0.480408	1.05818e-16	1.50315e-06	4.25615e-05
NCI_Beta3_integrin_cell_surface_interactions_Main_Pathway	5.24759	-2.22045e-16	1.34701e-15	8.58156e-14			PTEN_Pathway	-0.53124	1.15065e-16	1.50315e-06	4.25615e-05
KEGG_Oxytocin_signaling_Main_Pathway	3.31875	9.25186e-17	1.13322e-10	6.93074e-09			PTEN_Pathway_Angiogenesis_and_Tumorigenesis	-1.47159	3.17454e-16	1.50315e-06	4.25615e-05
KEGG_cGMP_PKG_signaling_Main_Pathway	1.48097	6.93889e-17	2.37148e-07	8.05776e-06			ERK_Signaling_Pathway	-0.441478	9.69977e-17	1.50315e-06	4.25615e-05
KEGG_Platelet_activation_Main_Pathway	1.72263	9.25276e-17	2.37148e-07	8.05776e-06			ILK_Signaling_Pathway	-0.586615	1.29671e-16	1.50315e-06	4.25615e-05
Extracellular_Matrix_Remodeling_during_Adhesion	4.2365	-3.70074e-17	8.54871e-05	0.00221542			ILK_Signaling_Pathway_Epithelial_Mesenchymal_Transition_Tubulo_Interstitial_Fibrosis	-1.87588	4.12864e-16	1.50315e-06	4.25615e-05
NCI_IL2_mediated_signaling_events_Main_Pathway	4.53246	1.11022e-16	0.000226911	0.00559593			PTEN_Pathway_Adhesion_or_Migration	-0.750902	1.63931e-16	1.50315e-06	4.25615e-05
biocarta_il_2_receptor_beta_chain_in_t_cell_activation_Main_Pathway	5.59892	2.22045e-16	0.000226911	0.00559593			KEGG_Glycolysis_Gluconeogenesis_Main_Pathway	-2.96065	-5.55112e-17	5.35541e-06	0.000146222
reactome_Synthesis_of_PC_Main_Pathway	13.8123	2.07227e-15	0.00217989	0.0497469			KEGG_Pyruvate_metabolism_Main_Pathway	-4.92208	-1.4803e-16	5.35541e-06	0.000146222
reactome_Synthesis_secretion_and_deacylation_of_Ghrelin_Main_Pathway	11.0499	1.92446e-15	0.00217989	0.0497469			reactome_Chylomicron_mediated_lipid_transport_Main_Pathway	-7.62235	-3.70074e-16	1.32138e-05	0.000348343
KEGG_Glycerophospholipid_metabolism_Main_Pathway	1.80161	2.498e-16	0.00217989	0.0497469			reactome_HDL_mediated_lipid_transport_Main_Pathway	-10.4807	-5.92119e-16	1.32138e-05	0.000348343
							KEGG_Viral_carcinogenesis_Main_Pathway	-0.71334	-2.35922e-16	0.000117352	0.00299052
							KEGG_Oxidative_phosphorylation_Main_Pathway	-1.26914	-6.93889e-17	0.00111266	0.027004
							Akt_Signaling_Pathway	-0.751162	3.46945e-17	0.00148414	0.035457
							reactome_The_canonical_retinoid_cycle_in_rods_twilight_vision__Main_Pathway	-7.35607	-9.62247e-16	0.00275091	0.0618551

## Sheet: HCT_15_SLC30A3_overexpr_vs_GFP
Upregulatedmol_pathway	test_mean_pal	control_mean_pal	pval	padj			Downregulated_mol_pathway	test_mean_pal	control_mean_pal	pval	padj
Caspase_Cascade_Pathway	0.444893	0	0	0			biocarta_egf_signaling_Main_Pathway	-8.44095	0	0	0
Cellular_Apoptosis_Pathway	0.642624	0	0	0			biocarta_keratinocyte_differentiation_Main_Pathway	-3.28753	0	0	0
GSK3_Signaling_Pathway	0.534786	0	0	0			biocarta_lissencephaly_gene_lis1_in_neuronal_migration_and_development_Main_Pathway	-13.9569	0	0	0
KEGG_Adherens_junction_Main_Pathway	3.28097	0	0	0			biocarta_lissencephaly_gene_lis1_in_neuronal_migration_and_development_Pathway__retrograde_axon_cargo_transport_	-21.5698	0	0	0
KEGG_Arachidonic_acid_metabolism_Main_Pathway	2.30612	0	0	0			biocarta_map_kinase_inactivation_of_smrt_corepressor_Main_Pathway	-13.0131	0	0	0
KEGG_Axon_guidance_Main_Pathway	1.50133	0	0	0			biocarta_mcalpain_and_friends_in_cell_motility_Main_Pathway	-5.20525	0	0	0
KEGG_FoxO_signaling_Main_Pathway	2.11024	0	0	0			biocarta_role_of_egf_receptor_transactivation_by_gpcrs_in_cardiac_hypertrophy_Main_Pathway	-8.21882	0	0	0
KEGG_Fructose_and_mannose_metabolism_Main_Pathway	5.42286	0	0	0			biocarta_sprouty_regulation_of_tyrosine_kinase_signals_Main_Pathway	-8.21882	0	0	0
KEGG_Galactose_metabolism_Main_Pathway	6.22625	0	0	0			CREB_Pathway	-1.02693	0	0	0
KEGG_Gap_junction_Main_Pathway	3.43203	0	0	0			EGF_Pathway	-1.76449	0	0	0
KEGG_Leishmaniasis_Main_Pathway	2.91795	0	0	0			EGF_Pathway_Gene_Expression_via_FOS_NFKB2_MYC_STAT1_ELK1_STAT3_JUN	-4.00404	0	0	0
KEGG_Pentose_and_glucuronate_interconversions_Main_Pathway	5.60362	0	0	0			ErbB_Family_Pathway	-1.79491	0	0	0
KEGG_PI3K_Akt_signaling_Main_Pathway	0.743607	0	0	0			Estrogen_Pathway	-0.456601	0	0	0
KEGG_Serotonergic_synapse_Main_Pathway	2.30612	0	0	0			GPCR_Pathway	-0.589274	0	0	0
NCI_Ceramide_signaling_Main_Pathway	3.54903	0	0	0			Integrins_Function_in_Carcinoma_Progression	-3.18689	0	0	0
NCI_Ceramide_signaling_Pathway__cell_survival_	9.75985	0	0	0			IP3_Pathway	-0.988339	0	0	0
NCI_Ceramide_signaling_Pathway__ganglioside_biosynthetic_process_	9.18574	0	0	0			JAK_STAT_Pathway	-0.491061	0	0	0
NCI_Ceramide_signaling_Pathway__negative_regulation_of_cell_cycle_	9.18574	0	0	0			JAK_STAT_Pathway_Nml_SOCS_BCL_XL_p21_Myc_Nos2_Gene_Expression_via_STAT2	-0.647957	0	0	0
NCI_Signaling_events_mediated_by_TCPTP_Main_Pathway	3.06191	0	0	0			JNK_Pathway	-0.510319	0	0	0
NCI_Stabilization_and_expansion_of_the_E_cadherin_adherens_junction_Main_Pathway	3.80872	0	0	0			KEGG_ABC_transporters_Main_Pathway	-2.76421	0	0	0
reactome_Activation_of_Rac_Main_Pathway	9.16884	0	0	0			KEGG_Cell_adhesion_molecules_CAMs__Main_Pathway	-8.12432	0	0	0
reactome_Synthesis_of_Prostaglandins_PG_and_Thromboxanes_TX__Main_Pathway	10.2128	0	0	0			KEGG_Choline_metabolism_in_cancer_Main_Pathway	-3.28753	0	0	0
Slit_Robo_Pathway	2.10432	0	0	0			KEGG_ECM_receptor_interaction_Main_Pathway	-1.29279	0	0	0
Target_drugs_pathway	0.752523	0	0	0			KEGG_Endometrial_cancer_Main_Pathway	-4.87992	0	0	0
Tumour_Infiltration_Pathway	0.609437	0	0	0			KEGG_ErbB_signaling_Main_Pathway	-1.97668	0	0	0
VEGFR2_Signaling	1.52106	0	0	0			KEGG_Glioma_Main_Pathway	-2.94637	0	0	0
							KEGG_Glycerolipid_metabolism_Main_Pathway	-0.0551399	0	0	0
							KEGG_Hepatitis_C_Main_Pathway	-3.3225	0	0	0
							KEGG_HIF_1_signaling_Main_Pathway	-1.64376	0	0	0
							KEGG_MAPK_signaling_Main_Pathway	-0.663089	0	0	0
							KEGG_Melanoma_Main_Pathway	-2.73961	0	0	0
							KEGG_Non_small_cell_lung_cancer_Main_Pathway	-3.80872	0	0	0
							KEGG_Pathways_in_cancer_Main_Pathway	-0.858008	0	0	0
							KEGG_Phosphatidylinositol_signaling_system_Main_Pathway	-2.44724	0	0	0
							KEGG_Prostate_cancer_Main_Pathway	-2.23082	0	0	0
							KEGG_Purine_metabolism_Main_Pathway	-1.33915	0	0	0
							KEGG_Pyrimidine_metabolism_Main_Pathway	-2.33248	0	0	0
							KEGG_Rap1_signaling_Main_Pathway	-0.788674	0	0	0
							KEGG_Ras_signaling_Main_Pathway	-0.709807	0	0	0
							KEGG_Retinol_metabolism_Main_Pathway	-1.91739	0	0	0
							KEGG_RNA_polymerase_Main_Pathway	-6.84695	0	0	0
							KEGG_Tryptophan_metabolism_Main_Pathway	-8.57133	0	0	0
							Lipoxins_Influence_on_Cell_Growth_and_Proliferation	-3.80872	0	0	0
							MAPK_Family_Pathway	-0.531148	0	0	0
							mTOR_Pathway	-0.448085	0	0	0
							NAD_de_novo_biosynthesis	-22.1426	0	0	0
							NCI_a6b1_and_a6b4_Integrin_signaling_Main_Pathway	-4.00404	0	0	0
							NCI_Arf6_signaling_events_Main_Pathway	-5.20525	0	0	0
							NCI_Beta1_integrin_cell_surface_interactions_Main_Pathway	-1.70414	0	0	0
							NCI_ErbB_receptor_signaling_network_Main_Pathway	-10.4105	0	0	0
							NCI_ErbB1_downstream_signaling_Main_Pathway	-2.11024	0	0	0
							NCI_ErbB1_downstream_signaling_Pathway__cell_proliferation_	-8.00808	0	0	0
							NCI_Integrins_in_angiogenesis_Main_Pathway	-1.82883	0	0	0
							NCI_Internalization_of_ErbB1_Main_Pathway	-4.10941	0	0	0
							NCI_Nectin_adhesion_Main_Pathway	-6.31891	0	0	0
							NCI_Posttranslational_regulation_of_adherens_junction_stability_and_dissassembly_Main_Pathway	-0.604213	0	0	0
							NCI_Posttranslational_regulation_of_adherens_junction_stability_and_dissassembly_Pathway__axonogenesis_	-1.06899	0	0	0
							NCI_SHP2_signaling_Main_Pathway	-3.35823	0	0	0
							NCI_Syndecan_1_mediated_signaling_events_Main_Pathway	-3.51478	0	0	0
							NCI_Syndecan_1_mediated_signaling_events_Pathway__Tumor_Cell_Invasion_	-4.16567	0	0	0
							NCI_Thromboxane_A2_receptor_signaling_Main_Pathway	-3.80872	0	0	0
							Nitric_Oxide_Pathway_in_Skeletal_Muscle	-4.13076	0	0	0
							p38_Signaling_Pathway	-0.580462	0	0	0
							PAK_Pathway	-0.820273	0	0	0
							PAK_Pathway_Actin_Organization	-1.12603	0	0	0
							PAK_Pathway_Lamelliopodia_and_Filopodia_Outgrowth	-1.08263	0	0	0
							PLAU_mediated_Signaling_Events_During_Cell_Adhesion	-5.20525	0	0	0
							Ras_Pathway	-0.378105	0	0	0
							reactome_ABCA_transporters_in_lipid_homeostasis_Main_Pathway	-8.68752	0	0	0
							reactome_Abortive_elongation_of_HIV_1_transcript_in_the_absence_of_Tat_Main_Pathway	-9.2285	0	0	0
							reactome_Adherens_junctions_interactions_Main_Pathway	-7.10878	0	0	0
							reactome_Amino_acid_transport_across_the_plasma_membrane_Main_Pathway	-6.03706	0	0	0
							reactome_Cytosolic_sensors_of_pathogen_associated_DNA_Main_Pathway	-9.64798	0	0	0
							reactome_Effects_of_PIP2_hydrolysis_Main_Pathway	-7.78667	0	0	0
							reactome_EGFR_downregulation_Main_Pathway	-6.2463	0	0	0
							reactome_Elongation_arrest_and_recovery_Main_Pathway	-6.84695	0	0	0
							reactome_Formation_of_HIV_1_elongation_complex_containing_HIV_1_Tat_Main_Pathway	-5.17696	0	0	0
							reactome_Formation_of_HIV_elongation_complex_in_the_absence_of_HIV_Tat_Main_Pathway	-5.0537	0	0	0
							reactome_Formation_of_the_Early_Elongation_Complex_Main_Pathway	-6.63298	0	0	0
							reactome_Formation_of_transcription_coupled_NER_TC_NER_repair_complex_Main_Pathway	-7.58055	0	0	0
							reactome_G_alpha_i_signalling_events_Main_Pathway	-0.886692	0	0	0
							reactome_HIV_Transcription_Initiation_Main_Pathway	-4.93617	0	0	0
							reactome_mRNA_Capping_Main_Pathway	-7.58055	0	0	0
							reactome_NoRC_negatively_regulates_rRNA_expression_Main_Pathway	-2.98951	0	0	0
							reactome_Pausing_and_recovery_of_Tat_mediated_HIV_elongation_Main_Pathway	-7.07518	0	0	0
							reactome_pre_mRNA_splicing_Main_Pathway	-1.87837	0	0	0
							reactome_Processing_of_Capped_Intron_Containing_Pre_mRNA_Main_Pathway	-6.06444	0	0	0
							reactome_RNA_Pol_II_CTD_phosphorylation_and_interaction_with_CE_Main_Pathway	-8.16367	0	0	0
							reactome_RNA_Polymerase_I_Chain_Elongation_Main_Pathway	-3.85919	0	0	0
							reactome_RNA_Polymerase_I_Promoter_Escape_Main_Pathway	-7.31915	0	0	0
							reactome_RNA_Polymerase_I_Transcription_Initiation_Main_Pathway	-4.61425	0	0	0
							reactome_RNA_Polymerase_I_Transcription_Termination_Main_Pathway	-7.07518	0	0	0
							reactome_RNA_Polymerase_II_Pre_transcription_Events_Main_Pathway	-3.53759	0	0	0
							reactome_RNA_Polymerase_II_Transcription_Elongation_Main_Pathway	-5.30639	0	0	0
							reactome_RNA_Polymerase_III_Abortive_And_Retractive_Initiation_Main_Pathway	-5.30639	0	0	0
							reactome_RNA_Polymerase_III_Chain_Elongation_Main_Pathway	-11.792	0	0	0
							reactome_RNA_Polymerase_III_Transcription_Initiation_From_Type_1_Promoter_Main_Pathway	-7.86131	0	0	0
							reactome_RNA_Polymerase_III_Transcription_Initiation_From_Type_2_Promoter_Main_Pathway	-8.16367	0	0	0
							reactome_RNA_Polymerase_III_Transcription_Initiation_From_Type_3_Promoter_Main_Pathway	-7.58055	0	0	0
							reactome_RNA_Polymerase_III_Transcription_Termination_Main_Pathway	-9.2285	0	0	0
							reactome_Signaling_by_constitutively_active_EGFR_Main_Pathway	-11.5672	0	0	0
							reactome_Signaling_by_ERBB2_Main_Pathway	-8.67542	0	0	0
							reactome_Tat_mediated_elongation_of_the_HIV_1_transcript_Main_Pathway	-5.44245	0	0	0
							reactome_temp_Immunoregulatory_interactions_between_a_Lymphoid_and_a_non_Lymphoid_cell	-0.515932	0	0	0
							reactome_Transcription_coupled_NER_TC_NER__Main_Pathway	-17.688	0	0	0
							reactome_Tryptophan_catabolism_Main_Pathway	-24.1556	0	0	0
							reactome_U12_Dependent_Splicing_Main_Pathway	-5.0537	0	0	0
							reactome_Viral_Messenger_RNA_Synthesis_Main_Pathway	-15.1611	0	0	0
							STAT3_Pathway	-0.535562	0	0	0
							superpathway_of_tryptophan_utilization	-7.18139	0	0	0
							TGF_Beta_Pathway	-0.729708	0	0	0
							KEGG_Focal_adhesion_Main_Pathway	-1.34315	-2.54449e-17	1.8682e-41	2.06991e-40
							ERK_Signaling_Pathway	-0.820064	9.69977e-17	4.02481e-19	4.42729e-18
							ILK_Signaling_Pathway	-0.803782	1.29671e-16	4.3453e-11	4.71204e-10
							MAPK_Signaling_Pathway	-0.658257	1.05818e-16	4.3453e-11	4.71204e-10
							Akt_Signaling_Pathway	-1.41532	3.46945e-17	2.1316e-09	2.29522e-08
							KEGG_Glycerophospholipid_metabolism_Main_Pathway	-3.31926	2.498e-16	1.64124e-08	1.75487e-07
							cAMP_Pathway	-0.290256	1.04083e-17	3.00201e-08	3.18755e-07
							DNA_Repair_Mechanisms_Pathway	-0.900793	-1.43407e-16	1.09161e-06	1.15108e-05
							KEGG_Neuroactive_ligand_receptor_interaction_Main_Pathway	-1.77702	-1.11022e-16	0.00020284	0.00212426
							ILK_Signaling_Pathway_Cytoskeletal_Adhesion_Complexes	-1.67119	4.94396e-16	0.000254285	0.00260941
							ILK_Signaling_Pathway_Epithelial_Mesenchymal_Transition_Tubulo_Interstitial_Fibrosis	-1.42632	4.12864e-16	0.000254285	0.00260941
							PTEN_Pathway_Angiogenesis_and_Tumorigenesis	-1.11893	3.17454e-16	0.000254285	0.00260941
							KEGG_Protein_digestion_and_absorption_Main_Pathway	-3.29871	3.33067e-16	0.000427453	0.00435717
							KEGG_Platelet_activation_Main_Pathway	-0.941197	9.25276e-17	0.00475149	0.0481127
							reactome_Synthesis_of_PC_Main_Pathway	-11.1721	2.07227e-15	0.0131838	0.132619
							Extracellular_Matrix_Remodeling_during_Adhesion	-2.34319	-3.70074e-17	0.0297937	0.297742

## Sheet: HCT_15_SLC39A14_knockout_vs_WT
Upregulated_mol_pathway	test_mean_pal	control_mean_pal	pval	padj			Downregulated_mol_pathway	test_mean_pal	control_mean_pal	pval	padj
biocarta_actions_of_nitric_oxide_in_the_heart_Main_Pathway	6.77933	0	0	0			biocarta_lissencephaly_gene_lis1_in_neuronal_migration_and_development_Main_Pathway	-11.0943	0	0	0
biocarta_cyclins_and_cell_cycle_regulation_Main_Pathway	8.55103	0	0	0			biocarta_lissencephaly_gene_lis1_in_neuronal_migration_and_development_Pathway__retrograde_axon_cargo_transport_	-17.1458	0	0	0
biocarta_extrinsic_prothrombin_activation_Main_Pathway	9.30832	0	0	0			FGFR_Signaling	-2.1008	0	0	0
Glucocorticoid_Receptor_Signaling_Pathway	0.962835	0	0	0			ILK_Signaling_Pathway_Actin_Polymerization_Cytoskeletal_Reorganization	-42.0328	0	0	0
Glucocorticoid_Receptor_Signaling_Pathway_Inflammatory_Cytokines	2.13199	0	0	0			ILK_Signaling_Pathway_Cell_Motility	-34.7858	0	0	0
heparan_sulfate_biosynthesis_late_stages	7.62938	0	0	0			ILK_Signaling_Pathway_Cytoskeletal_Adhesion_Complexes	-1.86694	0	0	0
KEGG_Amyotrophic_lateral_sclerosis_ALS__Main_Pathway	5.73998	0	0	0			ILK_Signaling_Pathway_Epithelial_Mesenchymal_Transition_Tubulo_Interstitial_Fibrosis	-1.5934	0	0	0
KEGG_Cell_cycle_Main_Pathway	1.77985	0	0	0			Interferon_Pathway	-1.64288	0	0	0
KEGG_Hedgehog_signaling_Main_Pathway	8.47004	0	0	0			KEGG_Adrenergic_signaling_in_cardiomyocytes_Main_Pathway	-1.78342	0	0	0
KEGG_Hippo_signaling_Main_Pathway	3.26313	0	0	0			KEGG_Arachidonic_acid_metabolism_Main_Pathway	-2.55037	0	0	0
KEGG_Viral_carcinogenesis_Main_Pathway	0.954727	0	0	0			KEGG_Arginine_and_proline_metabolism_Main_Pathway	-3.49214	0	0	0
NCI_Signaling_events_mediated_by_Hepatocyte_Growth_Factor_Receptor_c_Met__Main_Pathway	0.291648	0	0	0			KEGG_cAMP_signaling_Main_Pathway	-1.99175	0	0	0
Ras_Pathway_Gene_Expression_Cell_Proliferation_Cell_Survival_Differentiation_Development_Cell_Cycle_Control_Cell_Motility_Tumorigenesis_via_ELK4_ATF2_MEF2D_STAT2_CREB3_CCNA1_MYC_ELK1_JUN_CDK4	3.07303	0	0	0			KEGG_cGMP_PKG_signaling_Main_Pathway	-1.51194	0	0	0
reactome_Activation_of_Matrix_Metalloproteinases_Main_Pathway	5.25516	0	0	0			KEGG_Circadian_entrainment_Main_Pathway	-5.04273	0	0	0
reactome_Cyclin_D_associated_events_in_G1_Main_Pathway	5.31551	0	0	0			KEGG_Dilated_cardiomyopathy_Main_Pathway	-11.757	0	0	0
reactome_Elastic_fibre_formation_Main_Pathway	11.7278	0	0	0			KEGG_Drug_metabolism_cytochrome_P450_Main_Pathway	-2.72181	0	0	0
reactome_HS_GAG_biosynthesis_Main_Pathway	1.71214	0	0	0			KEGG_ECM_receptor_interaction_Main_Pathway	-2.78095	0	0	0
reactome_regulation_of_FZD_by_ubiquitination_Main_Pathway	10.4354	0	0	0			KEGG_Fructose_and_mannose_metabolism_Main_Pathway	-4.29534	0	0	0
KEGG_Cell_adhesion_molecules_CAMs__Main_Pathway	9.77789	-6.29144e-16	1.45622e-08	1.79562e-07			KEGG_Galactose_metabolism_Main_Pathway	-4.93169	0	0	0
ILK_Signaling_Pathway_Epithelial_Mesenchymal_Transition	5.18268	7.39787e-17	7.55135e-08	9.1635e-07			KEGG_Glycerolipid_metabolism_Main_Pathway	-2.29578	0	0	0
reactome_Smooth_Muscle_Contraction_Main_Pathway	8.42094	5.92119e-16	1.58844e-07	1.89745e-06			KEGG_Glycine_serine_and_threonine_metabolism_Main_Pathway	-5.34439	0	0	0
TGF_beta_Signaling_in_Epithelial_mesenchymal_transition	3.5627	2.22045e-16	1.58844e-07	1.89745e-06			KEGG_Glycosaminoglycan_degradation_Main_Pathway	-9.41199	0	0	0
KEGG_Inositol_phosphate_metabolism_Main_Pathway	4.49798	3.23779e-16	3.21167e-07	3.69222e-06			KEGG_Hematopoietic_cell_lineage_Main_Pathway	-3.10573	0	0	0
reactome_Synthesis_of_PIPs_at_the_early_endosome_membrane_Main_Pathway	24.33	1.44329e-15	3.21167e-07	3.69222e-06			KEGG_Histidine_metabolism_Main_Pathway	-8.41287	0	0	0
reactome_Synthesis_of_PIPs_at_the_plasma_membrane_Main_Pathway	8.11	4.34837e-16	3.21167e-07	3.69222e-06			KEGG_Jak_STAT_signaling_Main_Pathway	-1.9163	0	0	0
X3_phosphoinositide_degradation	14.0858	7.95732e-16	3.21167e-07	3.69222e-06			KEGG_Lysosome_Main_Pathway	-2.66014	0	0	0
KEGG_Phosphatidylinositol_signaling_system_Main_Pathway	3.82328	2.26689e-16	3.21167e-07	3.69222e-06			KEGG_Olfactory_transduction_Main_Pathway	-0.522784	0	0	0
							KEGG_Oxidative_phosphorylation_Main_Pathway	-0.942797	0	0	0
							KEGG_Oxytocin_signaling_Main_Pathway	-0.792907	0	0	0
							KEGG_Pentose_and_glucuronate_interconversions_Main_Pathway	-4.43852	0	0	0
							KEGG_Phenylalanine_metabolism_Main_Pathway	-10.8872	0	0	0
							KEGG_Platelet_activation_Main_Pathway	-1.75865	0	0	0
							KEGG_Protein_digestion_and_absorption_Main_Pathway	-5.45938	0	0	0
							KEGG_Proteoglycans_in_cancer_Main_Pathway	-2.39115	0	0	0
							KEGG_Purine_metabolism_Main_Pathway	-2.8474	0	0	0
							KEGG_Pyrimidine_metabolism_Main_Pathway	-2.56383	0	0	0
							KEGG_Regulation_of_lipolysis_in_adipocytes_Main_Pathway	-6.56747	0	0	0
							KEGG_Retinol_metabolism_Main_Pathway	-1.03879	0	0	0
							KEGG_Salivary_secretion_Main_Pathway	-14.0106	0	0	0
							KEGG_Steroid_biosynthesis_Main_Pathway	-8.4455	0	0	0
							KEGG_TNF_signaling_Main_Pathway	-2.98479	0	0	0
							KEGG_Transcriptional_misregulation_in_cancer_Main_Pathway	-5.01306	0	0	0
							KEGG_Tryptophan_metabolism_Main_Pathway	-5.97043	0	0	0
							KEGG_Tyrosine_metabolism_Main_Pathway	-4.30426	0	0	0
							KEGG_Wnt_signaling_Main_Pathway	-3.42812	0	0	0
							Mitochondrial_Apoptosis_Pathway	-1.03583	0	0	0
							NCI_Alpha9_beta1_integrin_signaling_events_Main_Pathway	-12.8666	0	0	0
							NCI_Beta1_integrin_cell_surface_interactions_Main_Pathway	-1.6721	0	0	0
							NCI_RAC1_signaling_Main_Pathway	-2.15825	0	0	0
							NCI_Regulation_of_RhoA_activity_Main_Pathway	-3.61434	0	0	0
							NCI_Signaling_events_mediated_by_PRL_Main_Pathway	-6.88588	0	0	0
							NCI_Syndecan_4_mediated_signaling_events_Main_Pathway	-5.31904	0	0	0
							NCI_Syndecan_4_mediated_signaling_events_Pathway__cell_migration_	-10.1545	0	0	0
							NCI_TNF_receptor_signaling_pathway__Main_Pathway	-4.66373	0	0	0
							PPAR_Pathway	-1.7154	0	0	0
							PTEN_Pathway_Angiogenesis_and_Tumorigenesis	-1.24999	0	0	0
							Ras_Pathway_Cell_Cell_Junctions	-6.15358	0	0	0
							reactome_A_tetrasaccharide_linker_sequence_is_required_for_GAG_synthesis_Main_Pathway	-4.65828	0	0	0
							reactome_Amino_acid_transport_across_the_plasma_membrane_Main_Pathway	-9.50702	0	0	0
							reactome_Amyloids_Main_Pathway	-2.18654	0	0	0
							reactome_cGMP_effects_Main_Pathway	-12.3623	0	0	0
							reactome_Chylomicron_mediated_lipid_transport_Main_Pathway	-6.49337	0	0	0
							reactome_Collagen_degradation_Main_Pathway	-6.13102	0	0	0
							reactome_CS_DS_degradation_Main_Pathway	-14.9023	0	0	0
							reactome_DARPP_32_events_Main_Pathway	-10.1397	0	0	0
							reactome_Eicosanoids_Main_Pathway	-27.2121	0	0	0
							reactome_Fatty_acids_Main_Pathway	-21.7697	0	0	0
							reactome_G_alpha_s_signalling_events_Main_Pathway	-1.87128	0	0	0
							reactome_HDMs_demethylate_histones_Main_Pathway	-29.4466	0	0	0
							reactome_HS_GAG_degradation_Main_Pathway	-7.6529	0	0	0
							reactome_Integrin_cell_surface_interactions_Main_Pathway	-4.83331	0	0	0
							reactome_Laminin_interactions_Main_Pathway	-15.5356	0	0	0
							reactome_MHC_class_II_antigen_presentation_Main_Pathway	-1.56677	0	0	0
							reactome_Miscellaneous_substrates_Main_Pathway	-13.1769	0	0	0
							reactome_Na_Cl_dependent_neurotransmitter_transporters_Main_Pathway	-8.2145	0	0	0
							reactome_NCAM1_interactions_Main_Pathway	-4.69987	0	0	0
							reactome_Norepinephrine_Neurotransmitter_Release_Cycle_Main_Pathway	-10.8872	0	0	0
							reactome_O_glycosylation_of_TSR_domain_containing_proteins_Main_Pathway	-3.74995	0	0	0
							reactome_O_linked_glycosylation_of_mucins_Main_Pathway	-2.31777	0	0	0
							reactome_PCP_CE_Main_Pathway	-8.37268	0	0	0
							reactome_Retinoid_metabolism_and_transport_Main_Pathway	-2.61318	0	0	0
							reactome_Striated_Muscle_Contraction_Main_Pathway	-4.93033	0	0	0
							reactome_Synthesis_of_Leukotrienes_LT_and_Eoxins_EX__Main_Pathway	-10.5415	0	0	0
							reactome_Synthesis_secretion_and_inactivation_of_Glucagon_like_Peptide_1_GLP_1__Main_Pathway	-5.61623	0	0	0
							reactome_temp_Immunoregulatory_interactions_between_a_Lymphoid_and_a_non_Lymphoid_cell	-0.688194	0	0	0
							reactome_Termination_of_O_glycan_biosynthesis_Main_Pathway	-5.24018	0	0	0
							reactome_Trafficking_of_AMPA_receptors_Main_Pathway	-7.87244	0	0	0
							reactome_Transcriptional_regulation_of_pluripotent_stem_cells_Main_Pathway	-7.09429	0	0	0
							reactome_Vasopressin_regulates_renal_water_homeostasis_via_Aquaporins_Main_Pathway	-3.98814	0	0	0
							reactome_Voltage_gated_Potassium_channels_Main_Pathway	-2.48087	0	0	0
							reactome_WNT_ligand_biogenesis_and_trafficking_Main_Pathway	-11.7347	0	0	0
							retinol_biosynthesis	-4.82294	0	0	0
							STAT3_Pathway	-2.51361	0	0	0
							STAT3_Pathway_Growth_Arrest_and_Differentiation	-3.99465	0	0	0
							superpathway_of_melatonin_degradation	-15.4236	0	0	0
							superpathway_of_tryptophan_utilization	-5.00225	0	0	0
							the_visual_cycle_I__vertebrates_	-5.62676	0	0	0
							the_visual_cycle_I_vertebrates	-5.40169	0	0	0
							TNF_Signaling_Pathway	-2.33187	0	0	0
							TRAF_Pathway	-1.57094	0	0	0
							TRAF_Pathway_Apoptosis	-11.48	0	0	0
							Ubiquitin_Proteasome_Dependent_Proteolysis_Pathway	-5.43412	0	0	0
							WNT_Pathway	-1.95845	-9.24734e-18	6.14984e-56	7.77117e-55
							Cell_Adhesion_Regulated_by_CDHs	-4.98544	-7.40149e-17	1.15681e-10	1.44981e-09
							KEGG_Adherens_junction_Main_Pathway	-4.20965	2.77556e-16	1.53133e-09	1.90358e-08
							PTEN_Pathway_Proliferation_CyclinA2_Geminin_AuroraA_PLK1	-4.27221	-1.11022e-16	7.55135e-08	9.1635e-07
							reactome_Collagen_biosynthesis_and_modifying_enzymes_Main_Pathway	-5.19561	0	6.88551e-07	7.85668e-06
							PAK_Pathway_Actin_Organization	-1.53321	8.79107e-17	0.00087313	0.00981629
							PAK_Pathway_Lamelliopodia_and_Filopodia_Outgrowth	-1.47413	8.09718e-17	0.00087313	0.00981629
							Akt_Signaling_Pathway	-1.68514	-1.85037e-17	0.00161567	0.0180318
							ILK_Signaling_Pathway	-1.78723	0	0.00186544	0.0206685
							cAMP_Pathway_Cell_Proliferation	-13.8922	1.78575e-15	0.00246949	0.0256861
							cAMP_Pathway_eNOS_Signaling_Cardiovascular_Homeostasis	-13.8922	1.78575e-15	0.00246949	0.0256861
							cAMP_Pathway_Lipolysis	-13.8922	1.78575e-15	0.00246949	0.0256861
							cAMP_Pathway_Degradation_of_Cell_Cycle_Regulators	-7.57759	9.48388e-16	0.00246949	0.0256861
							cAMP_Pathway_Gene_Expression_via_NFKB2_CREBBP_ELK1	-5.37764	8.00213e-16	0.00246949	0.0256861
							cAMP_Pathway_Protein_Retention	-11.9076	1.7392e-15	0.00246949	0.0256861
							cAMP_Pathway_Regulation_of_Cytoskeleton	-11.9076	1.7392e-15	0.00246949	0.0256861
							cAMP_Pathway_Glycogen_Synthesis	-12.8236	1.5082e-15	0.00246949	0.0256861
							cAMP_Pathway_Oncogenesis	-12.8236	1.5082e-15	0.00246949	0.0256861
							p38_Signaling_Pathway	-1.65697	3.70074e-17	0.00405713	0.0419145
							MAPK_Family_Pathway	-1.06083	7.17109e-17	0.00665249	0.0682662
							cAMP_Pathway_Myocardial_Contraction	-3.81533	0	0.019388	0.197628
							ERK_Signaling_Pathway	-1.48387	-1.84856e-17	0.0380892	0.385685
							reactome_Adherens_junctions_interactions_Main_Pathway	-5.35902	-6.66134e-16	0.0418969	0.421449

## Sheet: HuTu80_SLC30A10_overexpr_vs_GFP
Upregulated_mol_pathway	test_mean_pal	control_mean_pal	pval	padj			Downregulated_mol_pathway	test_mean_pal	control_mean_pal	pval	padj
GSK3_Signaling_Pathway	1.87477	-2.47163e-16	0	0			biocarta_rac1_cell_motility_signaling_Main_Pathway	-4.54997	6.03684e-16	0	0
KEGG_Transcriptional_misregulation_in_cancer_Main_Pathway	1.32741	0	0	0			biocarta_rac1_cell_motility_signaling_Pathway__actin_filament_organization_	-6.61815	8.88178e-16	0	0
NCI_Alpha4_beta1_integrin_signaling_events_Pathway__cell_adhesion_	25.2059	-4.62593e-16	0	0			biocarta_rac1_cell_motility_signaling_Pathway__phosphatidic_acid_metabolic_process_	-6.9333	9.15934e-16	0	0
NCI_Integrins_in_angiogenesis_Pathway__angiogenesis_	17.284	-2.96059e-16	0	0			EGF_Pathway	-7.79741	2.82186e-16	0	0
NCI_Osteopontin_mediated_events_Main_Pathway	11.8616	-2.03541e-16	0	0			mTOR_Pathway	-1.57083	2.0766e-16	0	0
NCI_Osteopontin_mediated_events_Pathway__bone_resorption_	27.4973	-5.18104e-16	0	0			Ras_Pathway	-0.520471	1.45681e-16	0	0
reactome_Immunoregulatory_interactions_between_a_Lymphoid_and_a_non_Lymphoid_cell_v1	1.35004	0	0	0			Regulation_of_Cytoskeleton_Remodeling_by_TGF_and_WNT	-2.80872	1.25767e-16	0	0
SPP1_Pathway_in_Osteoclasts	8.89619	-1.61908e-16	0	0			reactome_Molecules_associated_with_elastic_fibres_Main_Pathway	-13.2603	9.71445e-16	5.20949e-147	4.68548e-145
NCI_Beta3_integrin_cell_surface_interactions_Main_Pathway	13.8577	-6.29126e-16	1.42385e-262	1.36067e-260			reactome_Elastic_fibre_formation_Main_Pathway	-10.8309	2.29446e-15	1.6658e-127	1.415e-125
reactome_temp_Immunoregulatory_interactions_between_a_Lymphoid_and_a_non_Lymphoid_cell	1.63662	-8.67362e-17	9.05532e-80	7.28715e-78			heparan_sulfate_biosynthesis	-9.47914	2.12811e-16	1.28516e-69	8.54351e-68
NCI_Beta1_integrin_cell_surface_interactions_Main_Pathway	11.0545	-4.90362e-16	2.28821e-61	9.45587e-60			heparan_sulfate_biosynthesis_late_stages	-12.6389	3.23833e-16	1.28516e-69	8.54351e-68
KEGG_Wnt_signaling_Main_Pathway	3.79346	-1.38778e-16	2.73488e-42	1.04541e-40			KEGG_Glycosaminoglycan_biosynthesis_heparan_sulfate_heparin_Main_Pathway	-11.059	2.40566e-16	1.28516e-69	8.54351e-68
KEGG_Platelet_activation_Main_Pathway	1.99145	-1.59595e-16	1.75263e-36	6.38042e-35			reactome_HS_GAG_biosynthesis_Main_Pathway	-8.5618	1.85046e-16	1.28516e-69	8.54351e-68
Inside_out_Signaling_through_Integrins	3.55192	-2.82173e-16	1.75263e-36	6.38042e-35			PTEN_Pathway_Differentiation	-1.43308	-2.59052e-16	1.15155e-66	5.1786e-65
KEGG_PI3K_Akt_signaling_Main_Pathway	2.57732	-2.86808e-16	6.97603e-32	2.31877e-30			PTEN_Pathway_DNA_Repair	-1.59971	-2.84495e-16	1.15155e-66	5.1786e-65
NCI_Alpha9_beta1_integrin_signaling_events_Main_Pathway	12.4844	1.66533e-15	1.91208e-30	6.22035e-29			PTEN_Pathway_Synaptic_Transmission	-1.61853	-2.86808e-16	1.15155e-66	5.1786e-65
KEGG_Fructose_and_mannose_metabolism_Main_Pathway	14.4739	-9.71445e-16	2.40562e-26	7.6629e-25			reactome_Synthesis_of_PA_Main_Pathway	-6.87876	-1.23975e-15	1.15155e-66	5.1786e-65
KEGG_Gap_junction_Main_Pathway	8.61954	-1.14723e-15	5.96272e-26	1.06012e-24			reactome_Triglyceride_Biosynthesis_Main_Pathway	-6.87876	-1.23975e-15	1.15155e-66	5.1786e-65
NCI_Ceramide_signaling_Pathway__cell_survival_	24.5118	-3.40468e-15	5.96272e-26	1.06012e-24			KEGG_Glycerolipid_metabolism_Main_Pathway	-2.37199	-4.2096e-16	1.15155e-66	5.1786e-65
NCI_Ceramide_signaling_Pathway__ganglioside_biosynthetic_process_	23.0699	-3.10862e-15	5.96272e-26	1.06012e-24			PTEN_Pathway_Cell_Cycle	-1.44816	-2.54426e-16	1.15155e-66	5.1786e-65
NCI_Ceramide_signaling_Pathway__negative_regulation_of_cell_cycle_	23.0699	-3.10862e-15	5.96272e-26	1.06012e-24			PTEN_Pathway_Proliferation	-1.27385	-2.28983e-16	1.15155e-66	5.1786e-65
KEGG_FoxO_signaling_Main_Pathway	5.29985	-6.84638e-16	5.96272e-26	1.06012e-24			triacylglycerol_biosynthesis	-5.09538	-9.15934e-16	1.15155e-66	5.1786e-65
NCI_Stabilization_and_expansion_of_the_E_cadherin_adherens_junction_Main_Pathway	9.56559	-1.25825e-15	5.96272e-26	1.06012e-24			PTEN_Pathway_Genomic_Stability	-1.65753	-2.91434e-16	1.15155e-66	5.1786e-65
PTEN_Pathway_Adhesion_or_Migration	1.87974	-3.23811e-16	8.63439e-25	1.46689e-23			PTEN_Pathway_Migration	-1.26216	-2.26671e-16	1.15155e-66	5.1786e-65
PPAR_Pathway	1.55587	-8.12384e-17	1.66178e-22	2.67459e-21			PAK_Pathway	-3.1464	2.17419e-16	1.44227e-63	6.30067e-62
NCI_Ceramide_signaling_Main_Pathway	3.92926	-1.05588e-15	3.09711e-20	4.93279e-19			reactome_Metabolism_of_Angiotensinogen_to_Angiotensins_Main_Pathway	-3.45246	2.59746e-15	5.32547e-62	2.26184e-60
NCI_Syndecan_1_mediated_signaling_events_Main_Pathway	13.3477	-6.66134e-16	3.22608e-19	4.93267e-18			KEGG_Osteoclast_differentiation_Main_Pathway	-1.37371	7.05432e-17	1.96758e-58	7.71391e-57
NCI_Syndecan_1_mediated_signaling_events_Pathway__Tumor_Cell_Invasion_	15.8195	-7.58643e-16	3.22608e-19	4.93267e-18			NCI_Signaling_events_mediated_by_TCPTP_Pathway__macrophage_differentiation_	-14.195	7.58652e-16	1.96758e-58	7.71391e-57
KEGG_Leishmaniasis_Main_Pathway	2.61786	-1.15639e-16	4.52849e-17	6.41117e-16			CDP_diacylglycerol_biosynthesis	-14.0582	-1.85035e-15	4.83086e-35	1.67872e-33
NCI_IL12_mediated_signaling_events_Main_Pathway	4.20574	-1.71177e-16	4.52849e-17	6.41117e-16			KEGG_Glycerophospholipid_metabolism_Main_Pathway	-3.20893	-4.25588e-16	4.83086e-35	1.67872e-33
VEGFR2_Signaling	1.36463	-5.32027e-17	4.52849e-17	6.41117e-16			KEGG_Ras_signaling_Main_Pathway	-2.46017	2.77556e-16	6.97603e-32	2.31877e-30
ILK_Signaling_Pathway_Epithelial_Mesenchymal_Transition	5.52623	3.69894e-17	6.35486e-14	8.4492e-13			CREB_Pathway	-1.21851	2.45173e-16	4.12718e-26	1.06012e-24
biocarta_activation_of_csk_by_camp_dependent_protein_kinase_inhibits_signaling_through_the_t_cell_receptor_Main_Pathway	8.32643	-9.62157e-16	1.36244e-12	1.75057e-11			biocarta_map_kinase_inactivation_of_smrt_corepressor_Main_Pathway	-32.6824	4.73695e-15	5.96272e-26	1.06012e-24
cAMP_Pathway_Gene_Expression_via_NFKB2_CREBBP_ELK1	11.0124	-1.33227e-15	1.36244e-12	1.75057e-11			Integrins_Function_in_Carcinoma_Progression	-8.00386	1.07322e-15	5.96272e-26	1.06012e-24
KEGG_Arginine_and_proline_metabolism_Main_Pathway	5.71175	-7.40149e-17	5.11599e-12	6.46475e-11			NCI_Arf6_signaling_events_Main_Pathway	-13.073	1.73935e-15	5.96272e-26	1.06012e-24
Cellular_Apoptosis_Pathway	1.35034	-2.74954e-16	1.92681e-10	2.39519e-09			NCI_ErbB_receptor_signaling_network_Main_Pathway	-26.1459	3.4787e-15	5.96272e-26	1.06012e-24
KEGG_Glutathione_metabolism_Main_Pathway	3.04952	7.40329e-17	2.51981e-10	3.05778e-09			NCI_SHP2_signaling_Main_Pathway	-8.43417	1.18424e-15	5.96272e-26	1.06012e-24
glutathione_mediated_detoxification	5.2096	9.25186e-17	2.51981e-10	3.05778e-09			PLAU_mediated_Signaling_Events_During_Cell_Adhesion	-13.073	1.73935e-15	5.96272e-26	1.06012e-24
KEGG_Metabolism_of_xenobiotics_by_cytochrome_P450_Main_Pathway	1.04192	2.08167e-17	2.51981e-10	3.05778e-09			biocarta_role_of_egf_receptor_transactivation_by_gpcrs_in_cardiac_hypertrophy_Main_Pathway	-20.6415	2.96059e-15	5.96272e-26	1.06012e-24
Glucocorticoid_Receptor_Signaling_Pathway	1.04424	3.70029e-17	3.89019e-10	4.64695e-09			biocarta_sprouty_regulation_of_tyrosine_kinase_signals_Main_Pathway	-20.6415	2.96059e-15	5.96272e-26	1.06012e-24
PTEN_Pathway	0.980172	-2.31292e-16	1.1743e-08	1.36023e-07			EGF_Pathway_Gene_Expression_via_FOS_NFKB2_MYC_STAT1_ELK1_STAT3_JUN	-10.0561	1.36928e-15	5.96272e-26	1.06012e-24
ILK_Signaling_Pathway_Epithelial_Mesenchymal_Transition_Tubulo_Interstitial_Fibrosis	2.49875	-3.14563e-16	5.46053e-08	6.18456e-07			ErbB_Family_Pathway	-4.50792	6.29126e-16	5.96272e-26	1.06012e-24
ILK_Signaling_Pathway_Cytoskeletal_Adhesion_Complexes	2.92772	-3.79326e-16	5.46053e-08	6.18456e-07			IP3_Pathway	-2.48221	3.51571e-16	5.96272e-26	1.06012e-24
KEGG_Peroxisome_Main_Pathway	3.22241	7.40329e-17	6.45695e-08	7.25932e-07			KEGG_Choline_metabolism_in_cancer_Main_Pathway	-8.25661	1.18424e-15	5.96272e-26	1.06012e-24
Erythropoietin_Pathway_Anti_Apoptosis	14.6201	-4.44089e-16	1.25775e-07	1.2249e-06			KEGG_Endometrial_cancer_Main_Pathway	-12.2559	1.70234e-15	5.96272e-26	1.06012e-24
NCI_TRAIL_signaling_Main_Pathway	11.5422	-4.44089e-16	1.25775e-07	1.2249e-06			KEGG_ErbB_signaling_Main_Pathway	-4.96442	7.03141e-16	5.96272e-26	1.06012e-24
Erythropoietin_Pathway	1.38798	-4.39554e-17	1.25775e-07	1.2249e-06			KEGG_Glioma_Main_Pathway	-7.39979	9.99201e-16	5.96272e-26	1.06012e-24
Estrogen_Pathway_Gene_Expression_via_FOS_JUN_ELK1_SP1_POLR2B_CREB3_NFKB2	3.3882	1.11022e-16	1.66079e-07	1.60718e-06			KEGG_Hepatitis_C_Main_Pathway	-8.34445	1.14723e-15	5.96272e-26	1.06012e-24
CXC_Chemokine_Receptor_Pathway	2.92223	-7.40149e-16	1.8554e-07	1.68863e-06			KEGG_HIF_1_signaling_Main_Pathway	-4.12831	5.92119e-16	5.96272e-26	1.06012e-24
biocarta_hiv_1_nef_negative_effector_of_fas_and_tnf_Pathway__Pathway_protein_ubiquitination_of_CHUK_	17.118	1.25833e-15	2.23942e-07	1.76499e-06			KEGG_Prostate_cancer_Main_Pathway	-5.6027	7.58652e-16	5.96272e-26	1.06012e-24
biocarta_the_41bb_dependent_immune_response_Main_Pathway	17.118	1.25833e-15	2.23942e-07	1.76499e-06			NCI_a6b1_and_a6b4_Integrin_signaling_Main_Pathway	-10.0561	1.36928e-15	5.96272e-26	1.06012e-24
KEGG_Protein_processing_in_endoplasmic_reticulum_Main_Pathway	8.72684	5.92083e-16	2.23942e-07	1.76499e-06			NCI_ErbB1_downstream_signaling_Pathway__cell_proliferation_	-20.1123	2.73855e-15	5.96272e-26	1.06012e-24
NCI_Class_I_PI3K_signaling_events_mediated_by_Akt_Pathway__cell_survival_	18.5445	1.25833e-15	2.23942e-07	1.76499e-06			NCI_Internalization_of_ErbB1_Main_Pathway	-10.3208	1.4803e-15	5.96272e-26	1.06012e-24
NCI_Class_I_PI3K_signaling_events_mediated_by_Akt_Pathway__G1_S_transition_of_mitotic_cell_cycle_	17.118	1.25833e-15	2.23942e-07	1.76499e-06			NCI_Posttranslational_regulation_of_adherens_junction_stability_and_dissassembly_Pathway__axonogenesis_	-15.0842	2.10942e-15	5.96272e-26	1.06012e-24
NCI_Class_I_PI3K_signaling_events_mediated_by_Akt_Pathway__negative_regulation_of_cell_cycle_	9.27227	6.29163e-16	2.23942e-07	1.76499e-06			reactome_EGFR_downregulation_Main_Pathway	-15.6876	2.14643e-15	5.96272e-26	1.06012e-24
NCI_p38_MAPK_signaling_Main_Pathway	8.24202	6.66134e-16	2.23942e-07	1.76499e-06			reactome_Signaling_by_constitutively_active_EGFR_Main_Pathway	-29.051	4.07089e-15	5.96272e-26	1.06012e-24
NCI_TNF_receptor_signaling_pathway__Pathway__JNK_cascade_	18.5445	1.25833e-15	2.23942e-07	1.76499e-06			biocarta_egf_signaling_Main_Pathway	-21.1994	2.73855e-15	5.96272e-26	1.06012e-24
biocarta_mapkinase_signaling_Main_Pathway	4.04608	2.96041e-16	2.23942e-07	1.76499e-06			KEGG_Melanoma_Main_Pathway	-6.88051	9.62193e-16	5.96272e-26	1.06012e-24
Interferon_Pathway	2.24782	1.29535e-16	2.23942e-07	1.76499e-06			KEGG_Non_small_cell_lung_cancer_Main_Pathway	-9.56559	1.25825e-15	5.96272e-26	1.06012e-24
KEGG_Neurotrophin_signaling_Main_Pathway	1.98692	1.57291e-16	2.23942e-07	1.76499e-06			NCI_ErbB1_downstream_signaling_Main_Pathway	-5.29985	6.84638e-16	5.96272e-26	1.06012e-24
KEGG_TNF_signaling_Main_Pathway	4.45069	3.70092e-16	2.23942e-07	1.76499e-06			NCI_Posttranslational_regulation_of_adherens_junction_stability_and_dissassembly_Main_Pathway	-8.52585	1.14723e-15	5.96272e-26	1.06012e-24
NCI_HIV_1_Nef_Negative_effector_of_Fas_and_TNF_alpha_Pathway__protein_ubiquitination_	17.8028	1.48037e-15	2.23942e-07	1.76499e-06			NCI_Thromboxane_A2_receptor_signaling_Main_Pathway	-9.56559	1.25825e-15	5.96272e-26	1.06012e-24
p53_Signaling_Pathway	3.42361	2.40566e-16	2.23942e-07	1.76499e-06			reactome_Signaling_by_ERBB2_Main_Pathway	-21.7883	3.18264e-15	5.96272e-26	1.06012e-24
RANK_Signaling_in_Osteoclasts_Pathway	3.04842	2.59034e-16	2.23942e-07	1.76499e-06			biocarta_mcalpain_and_friends_in_cell_motility_Main_Pathway	-19.095	1.62836e-15	7.10195e-26	1.24815e-24
Ras_Pathway_Cell_Cell_Junctions	8.90138	7.40185e-16	2.23942e-07	1.76499e-06			biocarta_growth_hormone_signaling_Main_Pathway	-9.27945	-1.5173e-15	2.99152e-25	5.13936e-24
reactome_Oxidative_Stress_Induced_Senescence_Main_Pathway	5.49468	3.70074e-16	2.23942e-07	1.76499e-06			biocarta_insulin_signaling_Main_Pathway	-16.0281	-2.66454e-15	2.99152e-25	5.13936e-24
biocarta_p38_mapk_signaling_Main_Pathway	7.41782	5.55112e-16	2.23942e-07	1.76499e-06			reactome_G_alpha_i_signalling_events_Main_Pathway	-0.737104	1.85015e-17	2.42594e-24	4.07612e-23
NCI_Class_I_PI3K_signaling_events_mediated_by_Akt_Main_Pathway	6.74347	5.18068e-16	2.23942e-07	1.76499e-06			cAMP_Pathway	-0.703837	7.40149e-17	2.71649e-23	4.51469e-22
NGF_Pathway	2.55787	1.48021e-16	2.23942e-07	1.76499e-06			Chemokine_Pathway	-0.782008	-1.68849e-16	5.34685e-23	8.69717e-22
Ras_Pathway_Gene_Expression_Cell_Proliferation_Cell_Survival_Differentiation_Development_Cell_Cycle_Control_Cell_Motility_Tumorigenesis_via_ELK4_ATF2_MEF2D_STAT2_CREB3_CCNA1_MYC_ELK1_JUN_CDK4	3.4771	2.59034e-16	2.23942e-07	1.76499e-06			EGF_Pathway_Actin_Cytoskeletal_Rearrangement	-12.2113	-2.71893e-15	5.34685e-23	8.69717e-22
WNT_Pathway_Cell_Survival	11.7123	7.40221e-16	2.23942e-07	1.76499e-06			NCI_BMP_receptor_signaling_Main_Pathway	-10.9564	2.29446e-15	1.40818e-19	2.2197e-18
biocarta_transcription_factor_creb_and_its_extracellular_signals_Main_Pathway	8.60291	3.69577e-17	2.11597e-06	1.36511e-05			STAT3_Pathway	-1.33436	1.38778e-17	2.39524e-19	3.73706e-18
biocarta_activation_of_camp_dependent_protein_kinase_pka_Main_Pathway	6.69115	9.25412e-17	2.11597e-06	1.36511e-05			JAK_STAT_Pathway	-1.74228	1.57282e-16	1.54876e-18	2.29908e-17
biocarta_akap95_role_in_mitosis_and_chromosome_dynamics_Main_Pathway	13.897	1.66533e-16	2.11597e-06	1.36511e-05			JAK_STAT_Pathway_Nml_SOCS_BCL_XL_p21_Myc_Nos2_Gene_Expression_via_STAT2	-2.29895	2.12793e-16	1.54876e-18	2.29908e-17
biocarta_attenuation_of_gpcr_signaling_Main_Pathway	13.897	1.66533e-16	2.11597e-06	1.36511e-05			TGF_Beta_Pathway	-2.589	2.22045e-16	1.54876e-18	2.29908e-17
biocarta_repression_of_pain_sensation_by_the_transcriptional_regulator_dream_Main_Pathway	13.897	1.66533e-16	2.11597e-06	1.36511e-05			reactome_cGMP_effects_Main_Pathway	-14.4904	-2.96059e-16	2.2585e-18	3.32043e-17
biocarta_signaling_pathway_from_g_protein_families_Main_Pathway	6.9485	8.32667e-17	2.11597e-06	1.36511e-05			p38_Signaling_Pathway	-0.992892	1.46878e-16	2.3748e-18	3.45816e-17
biocarta_transcription_regulation_by_methyltransferase_of_carm1_Main_Pathway	13.897	1.66533e-16	2.11597e-06	1.36511e-05			PAK_Pathway_Actin_Organization	-3.69698	2.498e-16	5.58712e-17	7.7661e-16
cAMP_Pathway_Degradation_of_Cell_Cycle_Regulators	8.21186	1.38778e-16	2.11597e-06	1.36511e-05			PAK_Pathway_Lamelliopodia_and_Filopodia_Outgrowth	-3.55451	2.22045e-16	5.58712e-17	7.7661e-16
cAMP_Pathway_Glycogen_Synthesis	13.897	1.66533e-16	2.11597e-06	1.36511e-05			reactome_Signaling_by_BMP_Main_Pathway	-9.01019	1.77636e-15	1.884e-16	2.59517e-15
cAMP_Pathway_Oncogenesis	13.897	1.66533e-16	2.11597e-06	1.36511e-05			reactome_temp_Post_translational_modification_synthesis_of_GPI_anchored_proteins	-1.65906	1.6191e-16	1.35797e-14	1.85388e-13
CDK5_Pathway_in_Central_Nervous_System	6.02203	1.84789e-17	2.11597e-06	1.36511e-05			PTEN_Pathway_Proliferation_CyclinA2_Geminin_AuroraA_PLK1	-4.5554	-8.79107e-17	6.35486e-14	8.4492e-13
Estrogen_Pathway_Anti_Apoptosis	4.75424	4.60108e-18	2.11597e-06	1.36511e-05			reactome_Adherens_junctions_interactions_Main_Pathway	-7.02292	-1.2949e-16	6.35486e-14	8.4492e-13
reactome_DARPP_32_events_Main_Pathway	8.40284	-1.85534e-17	2.11597e-06	1.36511e-05			KEGG_Renin_angiotensin_system_Main_Pathway	-10.8373	1.9984e-15	9.72522e-14	1.28188e-12
reactome_Loss_of_Nlp_from_mitotic_centrosomes_Main_Pathway	3.01102	9.23944e-18	2.11597e-06	1.36511e-05			KEGG_Pathways_in_cancer_Main_Pathway	-3.21145	3.14563e-16	2.98417e-13	3.89983e-12
reactome_PKA_activation_in_glucagon_signalling_Main_Pathway	10.6271	-3.69577e-17	2.11597e-06	1.36511e-05			KEGG_Rap1_signaling_Main_Pathway	-3.42038	3.33067e-16	2.50143e-12	3.18724e-11
reactome_Recruitment_of_mitotic_centrosome_proteins_and_complexes_Main_Pathway	2.65678	-9.23944e-18	2.11597e-06	1.36511e-05			MAPK_Family_Pathway	-1.12759	2.12797e-16	4.16591e-11	5.22104e-10
reactome_Regulation_of_PLK1_Activity_at_G2_M_Transition_Main_Pathway	2.54452	3.46945e-17	2.11597e-06	1.36511e-05			KEGG_NF_kappa_B_signaling_Main_Pathway	-3.20509	-9.25186e-17	3.89019e-10	4.64695e-09
reactome_Vasopressin_regulates_renal_water_homeostasis_via_Aquaporins_Main_Pathway	4.20142	-9.2767e-18	2.11597e-06	1.36511e-05			KEGG_Hematopoietic_cell_lineage_Main_Pathway	-5.3982	-3.70074e-17	6.27727e-10	7.44027e-09
Regulation_of_Cytoskeleton_Remodeling_by_Protein_Kinase_A	2.40881	6.93889e-17	2.11597e-06	1.36511e-05			reactome_Glycogen_breakdown_glycogenolysis__Main_Pathway	-17.5718	-1.85037e-15	3.47578e-09	4.05684e-08
biocarta_chrebp_regulation_by_carbohydrates_and_camp_Main_Pathway	4.88273	3.70323e-17	2.11597e-06	1.36511e-05			reactome_Glycogen_synthesis_Main_Pathway	-15.5443	-1.6284e-15	3.47578e-09	4.05684e-08
biocarta_cystic_fibrosis_transmembrane_conductance_regulator_cftr_and_beta_2_adrenergic_receptor_b2ar_Main_Pathway	9.03305	2.498e-16	2.11597e-06	1.36511e-05			NCI_Insulin_Pathway_Main_Pathway	-9.27443	4.44089e-16	4.822e-08	5.54348e-07
biocarta_protein_kinase_a_at_the_centrosome_Main_Pathway	15.0551	-1.66533e-16	2.11597e-06	1.36511e-05			biocarta_induction_of_apoptosis_through_dr3_and_dr4_5_death_receptors_Pathway__Pathway_degradation_of_CASP3_CASP10_CASP10_	-18.2751	6.28982e-16	1.25775e-07	1.2249e-06
biocarta_regulation_of_bad_phosphorylation_Main_Pathway	7.85483	1.11022e-16	2.11597e-06	1.36511e-05			biocarta_internal_ribosome_entry_Main_Pathway	-12.1834	4.71845e-16	1.25775e-07	1.2249e-06
biocarta_stathmin_and_breast_cancer_resistance_to_antimicrotubule_agents_Main_Pathway	7.52754	-8.32667e-17	2.11597e-06	1.36511e-05			KEGG_RIG_I_like_receptor_signaling_Main_Pathway	-4.92812	2.15106e-16	1.25775e-07	1.2249e-06
cAMP_Pathway_Cell_Proliferation	15.0551	-1.66533e-16	2.11597e-06	1.36511e-05			NCI_Caspase_Cascade_in_Apoptosis_Pathway__neuron_apoptosis_	-16.2446	5.73688e-16	1.25775e-07	1.2249e-06
cAMP_Pathway_eNOS_Signaling_Cardiovascular_Homeostasis	15.0551	-1.66533e-16	2.11597e-06	1.36511e-05			biocarta_ceramide_signaling_Main_Pathway	-6.85317	2.72966e-16	1.25775e-07	1.2249e-06
cAMP_Pathway_Lipolysis	15.0551	-1.66533e-16	2.11597e-06	1.36511e-05			biocarta_induction_of_apoptosis_through_dr3_and_dr4_5_death_receptors_Main_Pathway	-11.5422	4.44089e-16	1.25775e-07	1.2249e-06
cAMP_Pathway_Protein_Retention	12.9044	1.85082e-16	2.11597e-06	1.36511e-05			biocarta_induction_of_apoptosis_through_dr3_and_dr4_5_death_receptors_Pathway__apoptosis_	-12.9001	5.64291e-16	1.25775e-07	1.2249e-06
cAMP_Pathway_Regulation_of_Cytoskeleton	12.9044	1.85082e-16	2.11597e-06	1.36511e-05			biocarta_tnfr1_signaling_Main_Pathway	-13.7063	5.45932e-16	1.25775e-07	1.2249e-06
Nicotine_Influence_on_Glutamatergic_Neurons	3.22609	4.62706e-17	2.11597e-06	1.36511e-05			Caspase_Cascade_Pathway_Activated_Tissue_Trans_glutaminase	-3.42658	1.36483e-16	1.25775e-07	1.2249e-06
Role_of_NTN1_in_Axon_Pathfinding	3.54237	0	2.11597e-06	1.36511e-05			KEGG_Apoptosis_Main_Pathway	-5.48254	2.03577e-16	1.25775e-07	1.2249e-06
TRH_Influence_on_Cytoskeleton	4.88273	3.70323e-17	2.11597e-06	1.36511e-05			KEGG_Herpes_simplex_infection_Main_Pathway	-5.16003	2.26634e-16	1.25775e-07	1.2249e-06
TRH_Pathway	2.34625	3.00561e-17	2.11597e-06	1.36511e-05			Mitochondrial_Apoptosis_Pathway_Apoptosis	-11.5422	4.44089e-16	1.25775e-07	1.2249e-06
HGF_Pathway	1.94763	9.25186e-17	2.17994e-06	1.40047e-05			NCI_Caspase_Cascade_in_Apoptosis_Main_Pathway	-5.28437	2.05818e-16	1.25775e-07	1.2249e-06
KEGG_Histidine_metabolism_Main_Pathway	10.8448	0	2.27762e-06	1.41564e-05			NCI_Caspase_Cascade_in_Apoptosis_Pathway__DNA_fragmentation_during_apoptosis_	-27.4127	1.09186e-15	1.25775e-07	1.2249e-06
KEGG_Tryptophan_metabolism_Main_Pathway	7.6963	0	2.27762e-06	1.41564e-05			NCI_FAS_CD95_signaling_Main_Pathway	-7.83219	3.42355e-16	1.25775e-07	1.2249e-06
superpathway_of_melatonin_degradation	19.8821	-1.4803e-16	2.27762e-06	1.41564e-05			TNF_Signaling_Pathway_Apoptosis	-15.6644	6.8471e-16	1.25775e-07	1.2249e-06
superpathway_of_tryptophan_utilization	6.44825	0	2.27762e-06	1.41564e-05			TRAF_Pathway_Apoptosis	-16.8693	4.62665e-16	1.25775e-07	1.2249e-06
KEGG_Drug_metabolism_cytochrome_P450_Main_Pathway	3.50861	-5.55112e-17	2.27762e-06	1.41564e-05			reactome_NOD1_2_Signaling_Pathway_Main_Pathway	-7.56212	3.33067e-16	1.25775e-07	1.2249e-06
KEGG_Phenylalanine_metabolism_Main_Pathway	14.0344	-2.22045e-16	2.27762e-06	1.41564e-05			biocarta_lck_and_fyn_tyrosine_kinases_in_initiation_of_tcr_activation_Main_Pathway	-13.3936	3.40476e-15	1.8554e-07	1.68863e-06
KEGG_Tyrosine_metabolism_Main_Pathway	5.5485	-7.39787e-17	2.27762e-06	1.41564e-05			biocarta_t_cell_receptor_signaling_Main_Pathway	-3.0325	7.77156e-16	1.8554e-07	1.68863e-06
reactome_Norepinephrine_Neurotransmitter_Release_Cycle_Main_Pathway	14.0344	-2.22045e-16	2.27762e-06	1.41564e-05			KEGG_Fc_gamma_R_mediated_phagocytosis_Main_Pathway	-1.89085	4.71845e-16	1.8554e-07	1.68863e-06
reactome_Lysosome_Vesicle_Biogenesis_Main_Pathway	5.8634	3.70074e-16	3.41477e-06	2.10531e-05			KEGG_Primary_immunodeficiency_Main_Pathway	-4.46452	1.12873e-15	1.8554e-07	1.68863e-06
NCI_Signaling_events_mediated_by_TCPTP_Main_Pathway	1.84496	-7.07767e-16	5.41911e-06	3.30112e-05			NCI_CXCR4_mediated_signaling_events_Pathway__chemotaxis_	-2.7474	6.84638e-16	1.8554e-07	1.68863e-06
NCI_Integrins_in_angiogenesis_Main_Pathway	5.87396	-1.85001e-16	1.10129e-05	6.65564e-05			KEGG_T_cell_receptor_signaling_Main_Pathway	-1.85807	4.71845e-16	1.8554e-07	1.68863e-06
reactome_Golgi_Associated_Vesicle_Biogenesis_Main_Pathway	4.64553	-2.54183e-17	1.96708e-05	0.000117487			NCI_CXCR4_mediated_signaling_events_Main_Pathway	-2.1867	5.64363e-16	1.8554e-07	1.68863e-06
KEGG_Mucin_type_O_Glycan_biosynthesis_Main_Pathway	4.70719	2.22045e-16	5.78924e-05	0.000339148			NCI_TCR_signaling_in_naive_CD8_T_cells_Main_Pathway	-3.69477	9.62211e-16	1.8554e-07	1.68863e-06
mucin_core_1_and_core_2_iOi_glycosylation	5.21153	2.22045e-16	5.78924e-05	0.000339148			reactome_Phosphorylation_of_CD3_and_TCR_zeta_chains_Main_Pathway	-8.03613	2.03541e-15	1.8554e-07	1.68863e-06
mucin_core_1_and_core_2_O_glycosylation	5.40455	2.22045e-16	5.78924e-05	0.000339148			Cytoskeleton_Reorganization	-0.934498	-4.62638e-17	2.08429e-07	1.76499e-06
reactome_O_linked_glycosylation_of_mucins_Main_Pathway	2.80621	1.11022e-16	5.78924e-05	0.000339148			KEGG_Amyotrophic_lateral_sclerosis_ALS__Main_Pathway	-8.55902	-6.29163e-16	2.23942e-07	1.76499e-06
KEGG_Pentose_phosphate_Main_Pathway	7.56741	1.11022e-15	8.23621e-05	0.000475214			KEGG_Sphingolipid_signaling_Main_Pathway	-2.27076	-1.20265e-16	2.23942e-07	1.76499e-06
gluconeogenesis	8.67099	1.15655e-15	8.23621e-05	0.000475214			Akt_Signaling_Pathway_JNK_mediated_apoptosis	-11.7123	-7.40221e-16	2.23942e-07	1.76499e-06
glycolysis	8.67099	1.15655e-15	8.23621e-05	0.000475214			ILK_Signaling_Pathway_Cell_Motility	-10.4938	1.81329e-15	3.55486e-07	2.77316e-06
superpathway_of_conversion_of_glucose_to_acetyl_CoA_and_entry_into_the_TCA_cycle	4.52399	6.2909e-16	8.23621e-05	0.000475214			ILK_Signaling_Pathway_Actin_Polymerization_Cytoskeletal_Reorganization	-12.68	2.47943e-15	3.55486e-07	2.77316e-06
reactome_NCAM1_interactions_Main_Pathway	5.9109	-1.4803e-16	0.000145012	0.000821197			biocarta_keratinocyte_differentiation_Main_Pathway	-3.57167	1.46178e-15	1.19231e-06	9.20729e-06
KEGG_ECM_receptor_interaction_Main_Pathway	4.60853	-7.26235e-16	0.000240615	0.00135756			KEGG_MAPK_signaling_Main_Pathway	-0.720401	2.98372e-16	1.19231e-06	9.20729e-06
reactome_Collagen_biosynthesis_and_modifying_enzymes_Main_Pathway	4.34875	-3.51534e-16	0.000605859	0.00338087			KEGG_Tight_junction_Main_Pathway	-1.12243	4.16334e-17	1.51561e-06	1.16451e-05
NCI_Regulation_of_RAC1_activity_Main_Pathway	8.13194	-7.40149e-17	0.000668149	0.00368808			biocarta_how_progesterone_initiates_the_oocyte_maturation_Pathway__oocyte_maturation_	-13.897	-1.66533e-16	2.11597e-06	1.36511e-05
NCI_Regulation_of_RhoA_activity_Main_Pathway	6.68626	7.40149e-17	0.000668149	0.00368808			biocarta_nitric_oxide_signaling_Main_Pathway	-9.50847	-9.20217e-18	2.11597e-06	1.36511e-05
NCI_TGF_beta_receptor_signaling_Main_Pathway	4.79772	-2.22045e-16	0.000874568	0.00456387			biocarta_how_progesterone_initiates_the_oocyte_maturation_Main_Pathway	-7.85483	-1.11022e-16	2.11597e-06	1.36511e-05
adenosine_ribonucleotides_de_novo_biosynthesis	7.31361	3.70074e-16	0.00157103	0.00806073			Hedgehog_Signaling_in_Mammals_no_Tubulin_Pathway	-3.28475	-2.77556e-17	2.11597e-06	1.36511e-05
purine_nucleotides_de_novo_biosynthesis	4.20144	1.85001e-16	0.00157103	0.00806073			biocarta_regulation_of_ck1_cdk5_by_type_1_glutamate_receptors_Main_Pathway	-4.40637	-6.47879e-17	2.11597e-06	1.36511e-05
superpathway_of_purine_nucleotide_salvage	4.20144	1.85001e-16	0.00157103	0.00806073			JNK_Pathway	-1.60326	1.75794e-16	3.28594e-06	2.03409e-05
purine_nucleotides_ide_novoi_biosynthesis	7.18064	2.96059e-16	0.00157103	0.00806073			reactome_Tie2_Signaling_Main_Pathway	-13.9106	7.75084e-16	5.25491e-06	3.21391e-05
GPCR_Pathway_Gene_Expression_via_JUN_NFKB2_ELK1_SRF_FOS_CREB3	2.71609	-2.22045e-16	0.00233433	0.0118578			NCI_Angiopoietin_receptor_Tie2_mediated_signaling_Main_Pathway	-6.22317	3.66292e-16	5.25491e-06	3.21391e-05
KEGG_AMPK_signaling_Main_Pathway	1.29475	-1.17038e-15	0.00291831	0.0146298			KEGG_Small_cell_lung_cancer_Main_Pathway	-4.47197	2.22045e-16	7.52337e-06	4.56477e-05
NCI_TNF_receptor_signaling_pathway__Main_Pathway	9.45944	6.66134e-16	0.00477684	0.0237908			reactome_Rho_GTPase_cycle_Main_Pathway	-4.17035	7.40149e-17	1.14884e-05	6.91567e-05
reactome_Regulation_of_pyruvate_dehydrogenase_PDH_complex_Main_Pathway	12.5113	2.51651e-15	0.00584537	0.0289242			KEGG_Phosphatidylinositol_signaling_system_Main_Pathway	-6.89267	-4.44089e-16	1.52964e-05	9.17186e-05
PTEN_Pathway_Angiogenesis_and_Tumorigenesis	1.42991	-3.26128e-16	0.006	0.0295935			Lipoxins_Influence_on_Cell_Growth_and_Proliferation	-5.15922	1.40625e-15	4.8163e-05	0.000286542
KEGG_Type_I_diabetes_mellitus_Main_Pathway	3.06041	0	0.0199535	0.0921717			reactome_Pyrimidine_catabolism_Main_Pathway	-15.3674	0	8.57434e-05	0.000489185
KEGG_Oxidative_phosphorylation_Main_Pathway	1.41779	-1.573e-16	0.0446078	0.20239			KEGG_Drug_metabolism_other_enzymes_Main_Pathway	-4.56867	-1.4803e-16	8.57434e-05	0.000489185
KEGG_Collecting_duct_acid_secretion_Main_Pathway	6.98392	-6.66134e-16	0.0446078	0.20239			KEGG_Pyrimidine_metabolism_Main_Pathway	-1.85759	0	8.57434e-05	0.000489185
reactome_Insulin_receptor_recycling_Main_Pathway	7.69657	-7.03286e-16	0.0446078	0.20239			Mitochondrial_Apoptosis_Pathway	-5.88136	3.33067e-16	9.10315e-05	0.000517425
reactome_Transferrin_endocytosis_and_recycling_Main_Pathway	6.50227	-7.40149e-16	0.0446078	0.20239			KEGG_Lysosome_Main_Pathway	-1.88637	-8.55616e-17	0.000253922	0.00142738
KEGG_Toll_like_receptor_signaling_Main_Pathway	1.35234	-9.23379e-18	0.0481342	0.217743			KEGG_Chagas_disease_American_trypanosomiasis__Main_Pathway	-1.80251	3.93385e-17	0.000574795	0.00321928
							reactome_Synthesis_of_PIPs_at_the_early_endosome_membrane_Main_Pathway	-14.1088	7.40149e-16	0.00065079	0.00361839
							mTOR_Pathway_Microtubule_Organization	-3.44989	3.33067e-16	0.000784593	0.00428444
							mTOR_Pathway_Actin_Organization	-3.16826	4.07082e-16	0.000784593	0.00428444
							mTOR_Pathway_Lipid_Synthesis	-3.23427	3.33067e-16	0.000784593	0.00428444
							NCI_Canonical_Wnt_signaling_Main_Pathway	-6.95669	2.96059e-16	0.000874568	0.00456387
							Chemokine_Ligand_2_Signaling	-6.0493	2.96059e-16	0.000874568	0.00456387
							FN1_Influence_on_Cell_Motility_via_Integrins	-4.09217	2.22045e-16	0.000874568	0.00456387
							NCI_ALK1_signaling_events_Main_Pathway	-7.13507	4.44089e-16	0.000874568	0.00456387
							NCI_PDGFR_alpha_signaling_Main_Pathway	-7.52075	3.70074e-16	0.000874568	0.00456387
							NCI_Signaling_events_mediated_by_VEGFR1_and_VEGFR2_Main_Pathway	-2.37836	3.70074e-17	0.000874568	0.00456387
							NCI_Signaling_events_mediated_by_VEGFR1_and_VEGFR2_Pathway__regulation_of_vascular_permeability_	-5.05941	2.96059e-16	0.000874568	0.00456387
							NCI_Signaling_events_mediated_by_VEGFR1_and_VEGFR2_Pathway__angiogenesis_	-5.25033	1.11022e-16	0.000874568	0.00456387
							reactome_Basigin_interactions_Main_Pathway	-9.93813	3.70074e-16	0.000874568	0.00456387
							reactome_Hormone_sensitive_lipase_HSL_mediated_triacylglycerol_hydrolysis_Main_Pathway	-11.5945	2.96059e-16	0.000874568	0.00456387
							Tight_Junctions	-4.96907	1.85037e-16	0.000874568	0.00456387
							biocarta_vegf_hypoxia_and_angiogenesis_Main_Pathway	-5.15311	1.4803e-16	0.000874568	0.00456387
							KEGG_Viral_carcinogenesis_Main_Pathway	-1.81986	1.66533e-16	0.00121762	0.00633247
							Akt_Signaling_Pathway	-0.917872	0	0.00162624	0.00831612
							reactome_G_alpha_s_signalling_events_Main_Pathway	-4.73202	-1.4803e-16	0.00207357	0.0105683
							reactome_Synthesis_of_PIPs_at_the_plasma_membrane_Main_Pathway	-9.84365	-4.44089e-16	0.00239742	0.0120581
							X3_phosphoinositide_degradation	-17.0969	-5.92264e-16	0.00239742	0.0120581
							KEGG_Inositol_phosphate_metabolism_Main_Pathway	-5.45951	-1.4803e-16	0.00239742	0.0120581
							GPCR_Pathway	-1.07072	1.20265e-16	0.00417042	0.0208385
							Tumour_Infiltration_Pathway	-1.70845	0	0.00487196	0.0241858
							ERK_Signaling_Pathway	-0.624164	1.85037e-17	0.00687533	0.0338019
							D_imyoi_inositol_134_trisphosphate_biosynthesis	-11.3096	-1.4803e-15	0.00711969	0.0340188
							D_myo_inositol__1_3_4__trisphosphate_biosynthesis	-11.3096	-1.4803e-15	0.00711969	0.0340188
							superpathway_of_inositol_phosphate_compounds	-2.49476	-3.51571e-16	0.00711969	0.0340188
							X1D_imyoi_inositol_hexakisphosphate_biosynthesis_II_mammalian	-11.3096	-1.4803e-15	0.00711969	0.0340188
							X1D_myo_inositol_hexakisphosphate_biosynthesis_II__mammalian_	-11.3096	-1.4803e-15	0.00711969	0.0340188
							D_imyoi_inositol_145_trisphosphate_degradation	-13.0495	-1.77636e-15	0.00711969	0.0340188
							D_myo_inositol__1_4_5__trisphosphate_degradation	-13.0495	-1.77636e-15	0.00711969	0.0340188
							superpathway_of_D_imyoi_inositol_145_trisphosphate_metabolism	-8.48219	-1.18424e-15	0.00711969	0.0340188
							superpathway_of_D_myo_inositol__1_4_5__trisphosphate_metabolism	-8.48219	-1.18424e-15	0.00711969	0.0340188
							reactome_Integrin_alphaIIb_beta3_signaling_Main_Pathway	-6.79995	2.96132e-16	0.0075989	0.0357499
							KEGG_Adrenergic_signaling_in_cardiomyocytes_Main_Pathway	-0.922027	1.84947e-17	0.0075989	0.0357499
							KEGG_Long_term_potentiation_Main_Pathway	-2.2857	1.29526e-16	0.0075989	0.0357499
							reactome_Rap1_signalling_Main_Pathway	-9.0666	7.40149e-17	0.0075989	0.0357499
							KEGG_Leukocyte_transendothelial_migration_Main_Pathway	-2.0148	1.29526e-16	0.0075989	0.0357499
							JNK_Pathway_Gene_Expression_Apoptosis_Inflammation_Tumorigenesis_Cell_Migration_via_SMAD4_STAT4_HSF1_TP53_MAP2_DCX_ATF2_NFATC3_SPIRE1_MAP1B_TCF15_ELK1_BCL2_JUN_PXN_NFATC2	-2.84083	-7.40149e-17	0.0123711	0.0574937
							NCI_Netrin_mediated_signaling_events_Main_Pathway	-6.9168	0	0.0123711	0.0574937
							NCI_Reelin_signaling_Main_Pathway	-7.57554	-1.4803e-16	0.0123711	0.0574937
							NCI_Lissencephaly_gene_LIS1_in_neuronal_migration_and_development_Main_Pathway	-8.37297	0	0.0123711	0.0574937
							TRAF_Pathway	-1.66973	2.22045e-16	0.0140986	0.0653233
							Intermediate_Filaments_in_Epithelial_Cells	-8.83815	-1.11022e-16	0.0254034	0.116993
							KEGG_One_carbon_pool_by_folate_Main_Pathway	-12.2304	8.88178e-16	0.0384499	0.176546

## Sheet: Intersected_Pathways
Construction	Upregulated Intersected Pathways	Downregulated Intersected Pathways					Construction	Intersected Pathways
SLC30A10 overexpression (HuTu80 and HCT-15)	KEGG Leishmaniasis Main Pathway KEGG Platelet Activation Main Pathway NCI Beta3 Integrin Cell Surface Interactions Main Pathway Role of NTN1 in Axon Pathfinding VEGFR2 Signaling	Akt Signaling Pathway Cytoskeleton Reorganization ERK Signaling Pathway KEGG Viral carcinogenesis Main Pathway Regulation of Cytoskeleton Remodeling by TGF and WNT					HuTu80 (SLC39A8); knockout up- and overexpression downregulated	Biocarta Agrin in Postsynaptic Differentiation Main Pathway Biocarta HIV-1 Nef Negative Effector of Fas and TNF Main Pathway Biocarta HIV-1 Nef Negative Effector of Fas and TNF Pathway Pathway Degradation of CASP8 BIRC2 APAF1 cAMP Pathway Cell Adhesion Regulated by CDHs Chemokine Pathway Chemotaxis Driven by CCR4 Chemotaxis Driven by IL-8 and LTB4 Chemotaxis of Immune Cells During Allergic Asthma…
SLC30A3 overexpression (HuTu80 and HCT-15)	Caspase Cascade Pathway Cellular Apoptosis Pathway GSK3 Signaling Pathway KEGG Adherens Junction Main Pathway KEGG FoxO Signaling Main Pathway KEGG Galactose Metabolism Main Pathway KEGG PI3K Akt Signaling Main Pathway NCI Stabilization and Expansion of the E-cadherin Adherens Junction Main Pathway Reactome Activation of Rac Main Pathway	cAMP Pathway CREB Pathway DNA Repair Mechanisms Pathway Estrogen Pathway Integrins Function in Carcinoma Progression IP3 Pathway JAK STAT Pathway JAK STAT Pathway Nml SOCS BCL XL p21 Myc Nos2 Gene Expression via STAT2 KEGG Focal adhesion Main Pathway KEGG Glioma Main Pathway KEGG HIF 1 signaling Main Pathway KEGG Melanoma Main Pathway KEGG Pathways in cancer Main Pathway KEGG Platelet activation …					HuTu80 (SLC39A8); knockout down- and overexpression upregulated		Cellular Apoptosis Pathway Glucocorticoid Receptor Signaling Pathway Inflammatory Cytokines GSK3 Signaling Pathway KEGG Adherens Junction Main Pathway PTEN Pathway PTEN Pathway Cell Cycle PTEN Pathway Differentiation PTEN Pathway DNA Repair PTEN Pathway Genomic Stability PTEN Pathway Migration PTEN Pathway Proliferation PTEN Pathway Synaptic Transmission
SLC39A14 knockout (HuTu80 and HCT-15)	Heparan Sulfate Biosynthesis Late Stages KEGG Cell Adhesion Molecules CAMs Main Pathway Reactome HS GAG Biosynthesis Main Pathway	Akt Signaling Pathway cAMP Pathway Cell Proliferation cAMP Pathway Degradation of Cell Cycle Regulators cAMP Pathway eNOS Signaling Cardiovascular Homeostasis cAMP Pathway Gene Expression via NFKB2 CREBBP ELK1 cAMP Pathway Glycogen Synthesis cAMP Pathway Lipolysis cAMP Pathway Oncogenesis cAMP Pathway Protein Retention cAMP Pathway Regulation of Cytoskeleton Cell Adhesion Regulated by CDHs ILK Si…

## Sheet: HuTu80_SLC30A3_overexpr_vs_GFP
Upregulated_mol_pathway	test_mean_pal	control_mean_pal	pval	padj			Downregulated_mol_pathway	test_mean_pal	control_mean_pal	pval	padj
biocarta_agrin_in_postsynaptic_differentiation_Main_Pathway	3.0868	0	0	0			biocarta_igf_1_signaling_Main_Pathway	-10.4332	0	0	0
Chemokine_Pathway_Internalization_Degradation_Recycling	11.0016	0	0	0			biocarta_nfat_and_hypertrophy_of_the_heart__Main_Pathway	-6.07307	0	0	0
GSK3_Signaling_Pathway	2.2537	-2.47163e-16	0	0			biocarta_skeletal_muscle_hypertrophy_is_regulated_via_akt_mtor_Main_Pathway	-10.4332	0	0	0
GSK3_Signaling_Pathway_b_CTNN_Degradation	4.87565	0	0	0			biocarta_the_igf_1_receptor_and_longevity_Main_Pathway	-13.5632	0	0	0
GSK3_Signaling_Pathway_Gene_Expression_via_CTNNB1	1.68126	0	0	0			Cell_Adhesion_Regulated_by_CDHs	-3.67956	0	0	0
KEGG_Adherens_junction_Main_Pathway	2.68891	0	0	0			Chemotaxis_Driven_by_CCR4	-4.02291	0	0	0
KEGG_Cell_adhesion_molecules_CAMs__Main_Pathway	5.10199	0	0	0			Chemotaxis_Driven_by_IL_8_and_LTB4	-3.48137	0	0	0
KEGG_Chemokine_signaling_Main_Pathway	1.50731	0	0	0			Chemotaxis_of_Immune_Cells_During_Allergic_Asthma_and_Eczema_Driven_by_CCR4	-4.02291	0	0	0
KEGG_Chronic_myeloid_leukemia_Main_Pathway	2.19079	0	0	0			Development_of_Immune_Synapse	-1.66084	0	0	0
KEGG_Cytokine_cytokine_receptor_interaction_Main_Pathway	4.29395	0	0	0			DNA_Repair_Mechanisms_Pathway	-2.6696	0	0	0
KEGG_Galactose_metabolism_Main_Pathway	8.4994	0	0	0			Growth_Hormone_Signaling_Pathway	-3.08254	0	0	0
KEGG_Insulin_signaling_Main_Pathway	1.57866	0	0	0			Growth_Hormone_Signaling_Pathway_Cell_Survival	-10.7078	0	0	0
KEGG_MicroRNAs_in_cancer_Main_Pathway	0.925982	0	0	0			HGF_Pathway_Cell_Scattering	-8.73896	0	0	0
KEGG_Neuroactive_ligand_receptor_interaction_Main_Pathway	1.13112	0	0	0			HGF_Pathway_Gene_Expression_via_JUN_STAT3_FOS_ELK1_ETS2	-8.2249	0	0	0
KEGG_Olfactory_transduction_Main_Pathway	0.425016	0	0	0			HMGB1_signaling_through_RAGE	-4.02291	0	0	0
KEGG_Oocyte_meiosis_Main_Pathway	2.5117	0	0	0			Integrins_Signaling_in_Natural_Killer_Cells	-4.11434	0	0	0
KEGG_Proteasome_Main_Pathway	3.3243	0	0	0			JAK_STAT_Pathway_JAK_Degradation	-4.87565	0	0	0
KEGG_Ubiquitin_mediated_proteolysis_Main_Pathway	1.82645	0	0	0			KEGG_Aldosterone_regulated_sodium_reabsorption_Main_Pathway	-9.688	0	0	0
NCI_Beta5_beta6_beta7_and_beta8_integrin_cell_surface_interactions_Main_Pathway	14.1184	0	0	0			KEGG_Axon_guidance_Main_Pathway	-1.55243	0	0	0
NCI_E_cadherin_signaling_in_the_nascent_adherens_junction_Main_Pathway	5.98962	0	0	0			KEGG_Bacterial_invasion_of_epithelial_cells_Main_Pathway	-4.75331	0	0	0
PAK_Pathway_Contractility_Stress_Fibres_and_Focal_Adhesion	5.64795	0	0	0			KEGG_Central_carbon_metabolism_in_cancer_Main_Pathway	-2.08691	0	0	0
reactome_Acetylcholine_Neurotransmitter_Release_Cycle_Main_Pathway	12.7896	0	0	0			KEGG_Jak_STAT_signaling_Main_Pathway	-0.761339	0	0	0
reactome_Activation_of_NF_kappaB_in_B_cells_Main_Pathway	2.61195	0	0	0			KEGG_Long_term_depression_Main_Pathway	-3.44827	0	0	0
reactome_Activation_of_Rac_Main_Pathway	9.48089	0	0	0			KEGG_Natural_killer_cell_mediated_cytotoxicity_Main_Pathway	-1.84726	0	0	0
reactome_ADP_signalling_through_P2Y_purinoceptor_1_Main_Pathway	5.64856	0	0	0			KEGG_Phototransduction_Main_Pathway	-11.735	0	0	0
reactome_Antigen_processing_Ubiquitination_Proteasome_degradation_Main_Pathway	1.37035	0	0	0			KEGG_Proteoglycans_in_cancer_Main_Pathway	-1.93065	0	0	0
reactome_APC_C_Cdc20_mediated_degradation_of_Securin_Main_Pathway	2.28546	0	0	0			KEGG_Renal_cell_carcinoma_Main_Pathway	-6.99116	0	0	0
reactome_APC_C_Cdh1_mediated_degradation_of_Cdc20_and_other_APC_C_Cdh1_targeted_proteins_in_late_mitosis_early_G1_Main_Pathway	2.11985	0	0	0			KEGG_Transcriptional_misregulation_in_cancer_Main_Pathway	-0.213772	0	0	0
reactome_Autodegradation_of_Cdh1_by_Cdh1_APC_C_Main_Pathway	2.43782	0	0	0			mTOR_Pathway	-1.46861	2.0766e-16	0	0
reactome_Autodegradation_of_the_E3_ubiquitin_ligase_COP1_Main_Pathway	2.86803	0	0	0			NCI_amb2_Integrin_signaling_Main_Pathway	-6.4654	0	0	0
reactome_Cdc20_Phospho_APC_C_mediated_degradation_of_Cyclin_A_Main_Pathway	2.11985	0	0	0			NCI_Integrins_in_angiogenesis_Pathway__angiogenesis_	-11.6256	-2.96059e-16	0	0
reactome_CDK_mediated_phosphorylation_and_removal_of_Cdc6_Main_Pathway	2.92539	0	0	0			NCI_Signaling_events_mediated_by_Hepatocyte_Growth_Factor_Receptor_c_Met__Main_Pathway	-1.02061	0	0	0
reactome_CDT1_association_with_the_CDC6_ORC_origin_complex_Main_Pathway	2.52189	0	0	0			NCI_Signaling_events_mediated_by_Hepatocyte_Growth_Factor_Receptor_c_Met__Pathway__positive_regulation_of_tyrosine_phosphorylation_of_STAT_protein_	-4.36948	0	0	0
reactome_Class_A_1_Rhodopsin_like_receptors__Main_Pathway	9.2279	0	0	0			NCI_Signaling_events_mediated_by_TCPTP_Pathway__G1_S_transition_of_mitotic_cell_cycle_	-7.35912	0	0	0
reactome_Class_C_3_Metabotropic_glutamate_pheromone_receptors__Main_Pathway	3.46905	0	0	0			NCI_Signaling_events_mediated_by_TCPTP_Pathway__positive_regulation_of_S_phase_of_mitotic_cell_cycle_	-6.07927	0	0	0
reactome_Cross_presentation_of_soluble_exogenous_antigens_endosomes__Main_Pathway	2.98509	0	0	0			NCI_Signaling_events_mediated_by_TCPTP_Pathway__regulation_of_gluconeogenesis_	-8.2249	0	0	0
reactome_degradation_of_AXIN_Main_Pathway	2.70869	0	0	0			Ras_Pathway	-0.870348	1.45681e-16	0	0
reactome_Degradation_of_beta_catenin_by_the_destruction_complex_Main_Pathway	2.2162	0	0	0			reactome_ECM_proteoglycans_Main_Pathway	-8.17479	0	0	0
reactome_degradation_of_DVL_Main_Pathway	2.65944	0	0	0			reactome_ISG15_antiviral_mechanism_Main_Pathway	-0.896167	0	0	0
reactome_Dopamine_Neurotransmitter_Release_Cycle_Main_Pathway	12.0373	0	0	0			reactome_Regulation_of_IGF_Activity_by_IGFBP_Main_Pathway	-9.688	0	0	0
reactome_ER_Phagosome_Main_Pathway	2.2162	0	0	0			reactome_RIG_I_MDA5_mediated_induction_of_IFN_alpha_beta_pathways_Main_Pathway	-12.4239	0	0	0
reactome_G_alpha_i_signalling_events_Main_Pathway	2.96599	1.85015e-17	0	0			reactome_SHC1_events_in_ERBB4_signaling_Main_Pathway	-14.045	0	0	0
reactome_G_alpha_q_signalling_events_Main_Pathway	1.84264	0	0	0			reactome_Synthesis_secretion_and_deacylation_of_Ghrelin_Main_Pathway	-13.5632	0	0	0
reactome_Glutamate_Neurotransmitter_Release_Cycle_Main_Pathway	11.3685	0	0	0			reactome_Voltage_gated_Potassium_channels_Main_Pathway	-4.36163	0	0	0
reactome_Hedgehog_ligand_biogenesis_Main_Pathway	2.47914	0	0	0			STATs_Pathway_Regulation_by_GH	-7.01545	0	0	0
reactome_Hh_ligand_biogenesis_disease_Main_Pathway	2.65944	0	0	0			Target_drugs_pathway	-0.735912	0	0	0
reactome_Immunoregulatory_interactions_between_a_Lymphoid_and_a_non_Lymphoid_cell_v1	0.188934	0	0	0			Ubiquitin_Proteasome_Dependent_Proteolysis_Pathway	-0.0176577	0	0	0
reactome_Negative_regulators_of_RIG_I_MDA5_signaling_Main_Pathway	7.32689	0	0	0			WNT_Pathway_Cell_Fate_Proliferation_Differentiation_Adhesion_and_Survival	-2.07474	0	0	0
reactome_Orc1_removal_from_chromatin_Main_Pathway	2.08956	0	0	0			PTEN_Pathway_Differentiation	-1.52364	-2.59052e-16	4.08959e-75	5.3905e-74
reactome_P2Y_receptors_Main_Pathway	11.2971	0	0	0			PTEN_Pathway_DNA_Repair	-1.70081	-2.84495e-16	4.08959e-75	5.3905e-74
reactome_Regulation_of_activated_PAK_2p34_by_proteasome_mediated_degradation_Main_Pathway	2.98509	0	0	0			PTEN_Pathway_Migration	-1.34192	-2.26671e-16	4.08959e-75	5.3905e-74
reactome_Regulation_of_ornithine_decarboxylase_ODC__Main_Pathway	2.92539	0	0	0			PTEN_Pathway_Proliferation	-1.35435	-2.28983e-16	4.08959e-75	5.3905e-74
reactome_SCF_beta_TrCP_mediated_degradation_of_Emi1_Main_Pathway	2.7598	0	0	0			PTEN_Pathway_Synaptic_Transmission	-1.72082	-2.86808e-16	4.08959e-75	5.3905e-74
reactome_SCF_Skp2_mediated_degradation_of_p27_p21_Main_Pathway	2.61195	0	0	0			PTEN_Pathway_Cell_Cycle	-1.53968	-2.54426e-16	4.08959e-75	5.3905e-74
reactome_Separation_of_Sister_Chromatids_Main_Pathway	0.925756	0	0	0			PTEN_Pathway_Genomic_Stability	-1.76228	-2.91434e-16	4.08959e-75	5.3905e-74
reactome_Ubiquitin_dependent_degradation_of_Cyclin_D1_Main_Pathway	2.92539	0	0	0			NCI_Ceramide_signaling_Main_Pathway	-7.3368	-1.05588e-15	2.33489e-66	3.05133e-65
reactome_Ubiquitin_Mediated_Degradation_of_Phosphorylated_Cdc25A_Main_Pathway	2.86803	0	0	0			Extracellular_Matrix_Remodeling_during_Adhesion	-7.81497	-2.22045e-16	2.77174e-51	3.59151e-50
reactome_Vif_mediated_degradation_of_APOBEC3G_Main_Pathway	2.81287	0	0	0			CREB_Pathway	-1.70037	2.45173e-16	3.11653e-49	4.00435e-48
reactome_Vpu_mediated_degradation_of_CD4_Main_Pathway	2.86803	0	0	0			KEGG_HIF_1_signaling_Main_Pathway	-4.28311	5.92119e-16	8.28623e-28	1.0385e-26
STAT3_Pathway_Growth_Arrest_and_Differentiation	0.328942	0	0	0			cAMP_Pathway	-0.665397	7.40149e-17	5.47847e-21	6.75531e-20
Chemokine_Pathway	2.25486	-1.68849e-16	2.48657e-178	3.48804e-177			KEGG_Melanoma_Main_Pathway	-6.0223	9.62193e-16	2.94596e-20	3.5749e-19
PPAR_Pathway	1.75123	-8.12384e-17	4.45467e-28	5.67599e-27			KEGG_Regulation_of_actin_cytoskeleton_Main_Pathway	-1.75981	5.55112e-17	4.19213e-18	5.04706e-17
KEGG_PI3K_Akt_signaling_Main_Pathway	2.40177	-2.86808e-16	6.59876e-28	8.33843e-27			NCI_Signaling_events_mediated_by_TCPTP_Pathway__macrophage_differentiation_	-6.65825	7.58652e-16	4.05204e-14	4.80277e-13
reactome_temp_Post_translational_modification_synthesis_of_GPI_anchored_proteins	2.09625	1.6191e-16	2.25955e-22	2.80883e-21			KEGG_Platelet_activation_Main_Pathway	-1.13444	-1.59595e-16	6.67176e-13	7.84702e-12
NCI_Stabilization_and_expansion_of_the_E_cadherin_adherens_junction_Main_Pathway	8.37247	-1.25825e-15	2.94596e-20	3.5749e-19			Estrogen_Pathway	-1.49652	2.03543e-16	1.1464e-12	1.29841e-11
Cellular_Apoptosis_Pathway	1.61498	-2.74954e-16	2.63948e-14	3.15294e-13			NCI_Beta2_integrin_cell_surface_interactions_Main_Pathway	-7.80452	-2.77556e-16	5.74623e-12	6.46029e-11
heparan_sulfate_biosynthesis	3.83388	2.12811e-16	9.79942e-13	1.11816e-11			NCI_Signaling_events_mediated_by_TCPTP_Main_Pathway	-2.74163	-7.07767e-16	1.3973e-11	1.55947e-10
heparan_sulfate_biosynthesis_late_stages	5.11185	3.23833e-16	9.79942e-13	1.11816e-11			KEGG_Glioma_Main_Pathway	-3.83864	9.99201e-16	4.62927e-08	4.94975e-07
KEGG_Glycosaminoglycan_biosynthesis_heparan_sulfate_heparin_Main_Pathway	4.47287	2.40566e-16	9.79942e-13	1.11816e-11			NCI_SHP2_signaling_Main_Pathway	-4.37522	1.18424e-15	4.62927e-08	4.94975e-07
reactome_HS_GAG_biosynthesis_Main_Pathway	3.46286	1.85046e-16	9.79942e-13	1.11816e-11			KEGG_Prostate_cancer_Main_Pathway	-2.9064	7.58652e-16	4.62927e-08	4.94975e-07
Caspase_Cascade_Pathway	1.11806	-1.41086e-16	1.77865e-10	1.97069e-09			biocarta_regulation_of_bad_phosphorylation_Main_Pathway	-8.84556	1.11022e-16	9.2877e-08	9.86173e-07
PTEN_Pathway_Adhesion_or_Migration	1.07197	-3.23811e-16	4.55512e-09	5.01063e-08			reactome_cGMP_effects_Main_Pathway	-8.75186	-2.96059e-16	1.28536e-07	1.35539e-06
KEGG_FoxO_signaling_Main_Pathway	2.7493	-6.84638e-16	4.62927e-08	4.94975e-07			KEGG_Focal_adhesion_Main_Pathway	-1.54684	2.08167e-16	3.54708e-06	3.58605e-05
Ras_Pathway_Increased_T_cell_Adhesion	5.44133	-3.33067e-16	3.56494e-06	3.58605e-05			KEGG_Ras_signaling_Main_Pathway	-0.956995	2.77556e-16	4.85169e-06	4.84852e-05
HGF_Pathway_Cell_Adhesion_and_Cell_Migration	4.91475	-2.22045e-16	3.56494e-06	3.58605e-05			NCI_ErbB_receptor_signaling_network_Main_Pathway	-11.236	3.4787e-15	5.97441e-06	5.93174e-05
ILK_Signaling_Pathway_Cell_Cycle_Proliferation	3.71603	-1.66533e-16	3.56494e-06	3.58605e-05			KEGG_Chagas_disease_American_trypanosomiasis__Main_Pathway	-2.36379	3.93385e-17	6.31885e-06	6.23324e-05
ILK_Signaling_Pathway_Cell_Migration_Retraction	3.71603	-1.66533e-16	3.56494e-06	3.58605e-05			p38_Signaling_Pathway	-0.475413	1.46878e-16	2.86609e-05	0.000279125
ILK_Signaling_Pathway_Loss_of_Occludin_Barrier_Dysfunction	4.35307	-2.22045e-16	3.56494e-06	3.58605e-05			Glucocorticoid_Receptor_Signaling_Pathway	-0.692573	3.70029e-17	3.31393e-05	0.000320696
MAPK_Signaling_Pathway_Gene_Expression_Cell_Proliferation_Cell_Survival_Tumorigenesis_Differentiation_Development_via_PXN_CREB3_RPS6KA5_RPS6KA6	2.87467	-1.48021e-16	3.56494e-06	3.58605e-05			NCI_Integrins_in_angiogenesis_Main_Pathway	-5.24909	-1.85001e-16	8.54436e-05	0.000811449
PTEN_Pathway	0.758385	-2.31292e-16	1.02003e-05	9.99761e-05			KEGG_Viral_carcinogenesis_Main_Pathway	-2.18601	1.66533e-16	0.000102106	0.000963702
STAT3_Pathway	0.60896	1.38778e-17	4.05454e-05	0.000389899			NCI_Arf6_signaling_events_Main_Pathway	-4.66078	1.73935e-15	0.000172709	0.00156256
reactome_Norepinephrine_Neurotransmitter_Release_Cycle_Main_Pathway	12.0373	-2.22045e-16	5.02632e-05	0.000480328			NCI_Posttranslational_regulation_of_adherens_junction_stability_and_dissassembly_Main_Pathway	-3.03964	1.14723e-15	0.000172709	0.00156256
reactome_Integrin_cell_surface_interactions_Main_Pathway	3.38572	-1.48066e-16	0.00336709	0.0290863			PLAU_mediated_Signaling_Events_During_Cell_Adhesion	-4.66078	1.73935e-15	0.000172709	0.00156256
Erythropoietin_Pathway_Anti_Apoptosis	7.95809	-4.44089e-16	0.00401852	0.0310319			IP3_Pathway	-0.884957	3.51571e-16	0.000172709	0.00156256
NCI_TRAIL_signaling_Main_Pathway	6.2827	-4.44089e-16	0.00401852	0.0310319			NCI_a6b1_and_a6b4_Integrin_signaling_Main_Pathway	-3.58521	1.36928e-15	0.000172709	0.00156256
Erythropoietin_Pathway	0.755515	-4.39554e-17	0.00401852	0.0310319			NCI_Posttranslational_regulation_of_adherens_junction_stability_and_dissassembly_Pathway__axonogenesis_	-5.37782	2.10942e-15	0.000172709	0.00156256
reactome_Golgi_Associated_Vesicle_Biogenesis_Main_Pathway	2.92719	-2.54183e-17	0.00715206	0.0541361			Integrins_Function_in_Carcinoma_Progression	-2.85354	1.07322e-15	0.000172709	0.00156256
ILK_Signaling_Pathway_Cytoskeletal_Adhesion_Complexes	1.30779	-3.79326e-16	0.0151803	0.113778			PAK_Pathway	-0.655452	2.17419e-16	0.000454485	0.0040877
ILK_Signaling_Pathway_Epithelial_Mesenchymal_Transition_Tubulo_Interstitial_Fibrosis	1.11617	-3.14563e-16	0.0151803	0.113778			WNT_Pathway	-0.618475	5.08818e-17	0.000587891	0.00525664
							mTOR_Pathway_Actin_Organization	-2.85354	4.07082e-16	0.00248979	0.0218786
							mTOR_Pathway_Lipid_Synthesis	-2.91299	3.33067e-16	0.00248979	0.0218786
							mTOR_Pathway_Microtubule_Organization	-3.10718	3.33067e-16	0.00248979	0.0218786
							KEGG_Pathways_in_cancer_Main_Pathway	-1.29628	3.14563e-16	0.00323356	0.0282521
							NCI_Syndecan_1_mediated_signaling_events_Main_Pathway	-4.36948	-6.66134e-16	0.00335324	0.0290863
							biocarta_ceramide_signaling_Main_Pathway	-3.73035	2.72966e-16	0.00401852	0.0310319
							biocarta_induction_of_apoptosis_through_dr3_and_dr4_5_death_receptors_Pathway__apoptosis_	-7.02184	5.64291e-16	0.00401852	0.0310319
							biocarta_internal_ribosome_entry_Main_Pathway	-6.63174	4.71845e-16	0.00401852	0.0310319
							biocarta_tnfr1_signaling_Main_Pathway	-7.46071	5.45932e-16	0.00401852	0.0310319
							Caspase_Cascade_Pathway_Activated_Tissue_Trans_glutaminase	-1.86518	1.36483e-16	0.00401852	0.0310319
							KEGG_Herpes_simplex_infection_Main_Pathway	-2.80874	2.26634e-16	0.00401852	0.0310319
							NCI_Caspase_Cascade_in_Apoptosis_Pathway__DNA_fragmentation_during_apoptosis_	-14.9214	1.09186e-15	0.00401852	0.0310319
							biocarta_induction_of_apoptosis_through_dr3_and_dr4_5_death_receptors_Main_Pathway	-6.2827	4.44089e-16	0.00401852	0.0310319
							biocarta_induction_of_apoptosis_through_dr3_and_dr4_5_death_receptors_Pathway__Pathway_degradation_of_CASP3_CASP10_CASP10_	-9.94761	6.28982e-16	0.00401852	0.0310319
							KEGG_RIG_I_like_receptor_signaling_Main_Pathway	-2.6825	2.15106e-16	0.00401852	0.0310319
							Mitochondrial_Apoptosis_Pathway_Apoptosis	-6.2827	4.44089e-16	0.00401852	0.0310319
							NCI_Caspase_Cascade_in_Apoptosis_Main_Pathway	-2.87642	2.05818e-16	0.00401852	0.0310319
							NCI_FAS_CD95_signaling_Main_Pathway	-4.26326	3.42355e-16	0.00401852	0.0310319
							reactome_NOD1_2_Signaling_Pathway_Main_Pathway	-4.11625	3.33067e-16	0.00401852	0.0310319
							TNF_Signaling_Pathway_Apoptosis	-8.52652	6.8471e-16	0.00401852	0.0310319
							TRAF_Pathway_Apoptosis	-9.18241	4.62665e-16	0.00401852	0.0310319
							KEGG_Apoptosis_Main_Pathway	-2.98428	2.03577e-16	0.00401852	0.0310319
							NCI_Caspase_Cascade_in_Apoptosis_Pathway__neuron_apoptosis_	-8.84232	5.73688e-16	0.00401852	0.0310319
							KEGG_Toll_like_receptor_signaling_Main_Pathway	-1.941	-9.23379e-18	0.00456268	0.0349114
							JAK_STAT_Pathway	-0.562088	1.57282e-16	0.0045894	0.0349114
							JAK_STAT_Pathway_Nml_SOCS_BCL_XL_p21_Myc_Nos2_Gene_Expression_via_STAT2	-0.741676	2.12793e-16	0.0045894	0.0349114
							PAK_Pathway_Actin_Organization	-1.00713	2.498e-16	0.0225406	0.167304
							PAK_Pathway_Lamelliopodia_and_Filopodia_Outgrowth	-0.968315	2.22045e-16	0.0225406	0.167304
							KEGG_Non_alcoholic_fatty_liver_disease_NAFLD__Main_Pathway	-4.97381	9.99201e-16	0.0246132	0.178359
							NCI_HIV_1_Nef_Negative_effector_of_Fas_and_TNF_alpha_Main_Pathway	-4.04649	7.58643e-16	0.0246132	0.178359
							biocarta_hiv_1_nef_negative_effector_of_fas_and_tnf_Main_Pathway	-4.42116	9.99201e-16	0.0246132	0.178359
							biocarta_hiv_1_nef_negative_effector_of_fas_and_tnf_Pathway__Pathway_degradation_of_CASP8_BIRC2_APAF1_	-9.18241	1.51721e-15	0.0246132	0.178359
							NCI_HIV_1_Nef_Negative_effector_of_Fas_and_TNF_alpha_Pathway__Pathway_degradation_of_CASP3_CASP7_CASP6_	-8.84232	1.9984e-15	0.0246132	0.178359
							ILK_Signaling_Pathway	-0.82349	2.498e-16	0.0284554	0.205228
							KEGG_Hematopoietic_cell_lineage_Main_Pathway	-1.8068	-3.70074e-17	0.038492	0.276311
							KEGG_NOD_like_receptor_signaling_Main_Pathway	-2.87642	9.25547e-17	0.0491466	0.351145

## Sheet: HuTu80_SLC39A14_knockout_vs_WT
Upregulated_mol_pathway	test_mean_pal	control_mean_pal	pval	padj			Downregulated_mol_pathway	test_mean_pal	control_mean_pal	pval	padj
biocarta_how_progesterone_initiates_the_oocyte_maturation_Pathway__oocyte_maturation_	11.4114	0	0	0			biocarta_activation_of_camp_dependent_protein_kinase_pka_Main_Pathway	-5.49439	0	0	0
biocarta_il_3_signaling_Main_Pathway	21.2347	0	0	0			biocarta_activation_of_csk_by_camp_dependent_protein_kinase_inhibits_signaling_through_the_t_cell_receptor_Main_Pathway	-3.61826	0	0	0
biocarta_regulation_of_bad_phosphorylation_Main_Pathway	11.2375	1.30451e-15	0	0			biocarta_akap95_role_in_mitosis_and_chromosome_dynamics_Main_Pathway	-11.4114	0	0	0
biocarta_regulation_of_ck1_cdk5_by_type_1_glutamate_receptors_Main_Pathway	3.61826	0	0	0			biocarta_attenuation_of_gpcr_signaling_Main_Pathway	-11.4114	0	0	0
DNA_Repair_Mechanisms_Pathway	1.32236	4.22122e-17	0	0			biocarta_chrebp_regulation_by_carbohydrates_and_camp_Main_Pathway	-4.00942	0	0	0
Gamma_Aminobutyric_Acid_A_Receptor_Pathway	11.7633	0	0	0			biocarta_cystic_fibrosis_transmembrane_conductance_regulator_cftr_and_beta_2_adrenergic_receptor_b2ar_Main_Pathway	-7.41743	0	0	0
Hedgehog_Signaling_in_Mammals_no_Tubulin_Pathway	5.82082	-5.68989e-16	0	0			biocarta_egf_signaling_Main_Pathway	-15.8585	-1.07785e-15	0	0
Hedgehog_Signaling_in_Mammals_Pathway	5.53107	-6.21605e-16	0	0			biocarta_map_kinase_inactivation_of_smrt_corepressor_Main_Pathway	-24.4486	-1.67459e-15	0	0
KEGG_Biosynthesis_of_unsaturated_fatty_acids_Main_Pathway	6.22393	0	0	0			biocarta_mcalpain_and_friends_in_cell_motility_Main_Pathway	-4.83448	-6.7076e-16	0	0
KEGG_Herpes_simplex_infection_Main_Pathway	6.26276	-8.2342e-16	0	0			biocarta_nf_kb_signaling_Main_Pathway	-12.6746	1.68383e-15	0	0
KEGG_Starch_and_sucrose_metabolism_Main_Pathway	5.17811	0	0	0			biocarta_nf_kb_signaling_Pathway__Pathway_protein_ubiquitination_of_CHUK_	-14.7871	1.97989e-15	0	0
NCI_Ceramide_signaling_Main_Pathway	10.6048	1.1426e-15	0	0			biocarta_nitric_oxide_signaling_Main_Pathway	-7.48146	0	0	0
NCI_Ceramide_signaling_Pathway__cell_survival_	18.3364	1.25826e-15	0	0			biocarta_protein_kinase_a_at_the_centrosome_Main_Pathway	-12.3624	0	0	0
NCI_Ceramide_signaling_Pathway__ganglioside_biosynthetic_process_	17.2578	1.18887e-15	0	0			biocarta_repression_of_pain_sensation_by_the_transcriptional_regulator_dream_Main_Pathway	-11.4114	0	0	0
NCI_Ceramide_signaling_Pathway__negative_regulation_of_cell_cycle_	17.2578	1.18887e-15	0	0			biocarta_role_of_egf_receptor_transactivation_by_gpcrs_in_cardiac_hypertrophy_Main_Pathway	-15.4412	-1.04546e-15	0	0
NCI_Signaling_events_mediated_by_TCPTP_Main_Pathway	5.75261	3.93204e-16	0	0			biocarta_role_of_mitochondria_in_apoptotic_signaling_Main_Pathway	-20.307	0	0	0
PTEN_Pathway_Proliferation_CyclinA2_Geminin_AuroraA_PLK1	6.56355	-3.65448e-16	0	0			biocarta_signal_transduction_through_il1r_Main_Pathway	-19.1319	1.75767e-16	0	0
reactome_Adherens_junctions_interactions_Main_Pathway	10.1188	0	0	0			biocarta_sprouty_regulation_of_tyrosine_kinase_signals_Main_Pathway	-15.4412	8.41928e-16	0	0
reactome_Asymmetric_localization_of_PCP_proteins_Main_Pathway	10.8195	0	0	0			biocarta_stathmin_and_breast_cancer_resistance_to_antimicrotubule_agents_Main_Pathway	-11.9147	4.26742e-16	0	0
reactome_Phosphorylation_of_CD3_and_TCR_zeta_chains_Main_Pathway	9.10433	0	0	0			biocarta_sumoylation_by_ranbp2_regulates_transcriptional_repression_Main_Pathway	-18.3641	3.21271e-15	0	0
reactome_Retrograde_neurotrophin_signalling_Main_Pathway	13.573	0	0	0			biocarta_transcription_factor_creb_and_its_extracellular_signals_Main_Pathway	-7.06422	0	0	0
reactome_Synthesis_of_very_long_chain_fatty_acyl_CoAs_Main_Pathway	18.7586	0	0	0			biocarta_transcription_regulation_by_methyltransferase_of_carm1_Main_Pathway	-11.4114	0	0	0
reactome_TCF_dependent_signaling_in_response_to_WNT_Main_Pathway	12.1508	0	0	0			BRCA1_Pathway	-3.38286	5.91541e-16	0	0
reactome_The_activation_of_arylsulfatases_Main_Pathway	14.2719	0	0	0			BRCA1_Pathway_Chromatin_Remodeling	-7.79082	1.36523e-15	0	0
reactome_Voltage_gated_Potassium_channels_Main_Pathway	4.61244	0	0	0			cAMP_Pathway_Cell_Proliferation	-12.3624	0	0	0
STAT3_Pathway_Growth_Arrest_and_Differentiation	2.85859	-3.07046e-16	0	0			cAMP_Pathway_Degradation_of_Cell_Cycle_Regulators	-6.74312	0	0	0
stearate_biosynthesis	0.00521241	0	0	0			cAMP_Pathway_eNOS_Signaling_Cardiovascular_Homeostasis	-12.3624	0	0	0
heparan_sulfate_biosynthesis	7.34655	-7.26266e-16	4.38803e-307	4.59541e-306			cAMP_Pathway_Gene_Expression_via_NFKB2_CREBBP_ELK1	-4.78544	0	0	0
heparan_sulfate_biosynthesis_late_stages	9.79541	-9.76067e-16	4.38803e-307	4.59541e-306			cAMP_Pathway_Glycogen_Synthesis	-33.1196	0	0	0
KEGG_Glycosaminoglycan_biosynthesis_heparan_sulfate_heparin_Main_Pathway	8.57098	-8.41924e-16	4.38803e-307	4.59541e-306			cAMP_Pathway_Lipolysis	-12.3624	0	0	0
biocarta_the_igf_1_receptor_and_longevity_Main_Pathway	11.5486	2.01691e-15	6.63007e-217	6.41606e-216			cAMP_Pathway_Oncogenesis	-11.4114	0	0	0
reactome_Synthesis_secretion_and_deacylation_of_Ghrelin_Main_Pathway	11.5486	2.01691e-15	6.63007e-217	6.41606e-216			cAMP_Pathway_Protein_Retention	-10.5963	0	0	0
NCI_Integrins_in_angiogenesis_Pathway__angiogenesis_	9.89881	1.72085e-15	6.63007e-217	6.41606e-216			cAMP_Pathway_Regulation_of_Cytoskeleton	-10.5963	0	0	0
biocarta_igf_1_signaling_Main_Pathway	8.88355	1.55431e-15	6.63007e-217	6.41606e-216			CDK5_Pathway_in_Central_Nervous_System	-4.94495	0	0	0
biocarta_skeletal_muscle_hypertrophy_is_regulated_via_akt_mtor_Main_Pathway	8.88355	1.55431e-15	6.63007e-217	6.41606e-216			EGF_Pathway_Gene_Expression_via_FOS_NFKB2_MYC_STAT1_ELK1_STAT3_JUN	-7.52264	-5.13478e-16	0	0
Notch_Signaling_Pathway	7.79082	-2.04466e-15	3.95357e-186	3.73148e-185			eicosapentaenoate_biosynthesis	-11.924	0	0	0
Notch_Signaling_Pathway_Gene_Expression_Chromatin_Remodeling_via_RBPJ	9.52212	-2.498e-15	3.95357e-186	3.73148e-185			fatty_acid__beta__oxidation	-8.94299	0	0	0
reactome_HS_GAG_degradation_Main_Pathway	21.3153	-1.38778e-15	1.39519e-180	1.30874e-179			fatty_acid__beta__oxidation__peroxisome_	-9.53919	0	0	0
reactome_HS_GAG_biosynthesis_Main_Pathway	16.2619	-8.51171e-16	1.74527e-173	1.61728e-172			fatty_acid_beta_oxidation	-8.94299	0	0	0
WNT_Pathway_Cell_Fate_Proliferation_Differentiation_Adhesion_and_Survival	3.33396	-4.35416e-16	4.76434e-131	4.26004e-130			fatty_acid_beta_oxidation_peroxisome	-9.53919	0	0	0
NCI_Endothelins_Pathway__cAMP_biosynthetic_process_	9.04193	-1.62833e-15	2.38621e-119	1.85204e-118			Glucocorticoid_Receptor_Signaling_Pathway	-2.54261	1.96311e-16	0	0
biocarta_aspirin_blocks_signaling_pathway_involved_in_platelet_activation_Main_Pathway	10.7373	-1.96139e-15	2.38621e-119	1.85204e-118			Glucocorticoid_Receptor_Signaling_Pathway_Inflammatory_Cytokines	-3.33688	4.62884e-16	0	0
NCI_CXCR3_mediated_signaling_events_Pathway__cell_adhesion_	10.7373	-1.96139e-15	2.38621e-119	1.85204e-118			GSK3_Signaling_Pathway_Glycogen_Synthesis	-9.10345	0	0	0
NCI_PAR1_mediated_thrombin_signaling_events_Pathway__cAMP_biosynthetic_process_	8.58983	-1.56356e-15	2.38621e-119	1.85204e-118			icosapentaenoate_biosynthesis_II__metazoa_	-11.0068	0	0	0
NCI_Plasma_membrane_estrogen_receptor_signaling_Pathway__cell_adhesion_	10.7373	-1.96139e-15	2.38621e-119	1.85204e-118			Junctional_Cell_Adhesion_in_Endothelium	-5.35315	0	0	0
NCI_Sphingosine_1_phosphate_S1P_Main_Pathway	8.58983	-1.56356e-15	2.38621e-119	1.85204e-118			KEGG_Amino_sugar_and_nucleotide_sugar_metabolism_Main_Pathway	-3.38275	0	0	0
biocarta_aspirin_blocks_signaling_pathway_involved_in_platelet_activation_Pathway__vasoconstriction_	14.3164	-2.60902e-15	2.38621e-119	1.85204e-118			KEGG_Apoptosis_Main_Pathway	-12.914	7.40058e-17	0	0
biocarta_cxcr4_signaling_Main_Pathway	15.6179	-2.84959e-15	2.38621e-119	1.85204e-118			KEGG_Chagas_disease_American_trypanosomiasis__Main_Pathway	-5.27064	6.98515e-16	0	0
biocarta_phospholipids_as_signalling_intermediaries_Main_Pathway	5.20596	-9.4369e-16	2.38621e-119	1.85204e-118			KEGG_Chemical_carcinogenesis_Main_Pathway	-4.12407	0	0	0
biocarta_phospholipids_as_signalling_intermediaries_Pathway__lamellipodium_assembly_	15.6179	-2.84959e-15	2.38621e-119	1.85204e-118			KEGG_Fatty_acid_degradation_Main_Pathway	-5.84032	0	0	0
biocarta_thrombin_signaling_and_protease_activated_receptors_Main_Pathway	6.60756	-1.20274e-15	2.38621e-119	1.85204e-118			KEGG_Ferroptosis_Main_Pathway	-4.76959	-1.19349e-15	0	0
CCR3_Pathway_in_Eosinophils	2.60298	-4.71845e-16	2.38621e-119	1.85204e-118			KEGG_Glutathione_metabolism_Main_Pathway	-5.30933	0	0	0
Chemotaxis_Driven_by_CCL2	3.73471	-6.80012e-16	2.38621e-119	1.85204e-118			KEGG_Hepatitis_C_Main_Pathway	-6.24219	-4.25585e-16	0	0
KEGG_GABAergic_synapse_Main_Pathway	3.99527	-7.21645e-16	2.38621e-119	1.85204e-118			KEGG_Histidine_metabolism_Main_Pathway	-17.1949	3.86256e-16	0	0
KEGG_Retrograde_endocannabinoid_signaling_Main_Pathway	3.43593	-6.245e-16	2.38621e-119	1.85204e-118			KEGG_Measles_Main_Pathway	-11.5725	1.55431e-15	0	0
NCI_CXCR3_mediated_signaling_events_Pathway__actin_polymerization_or_depolymerization_	12.2712	-2.23895e-15	2.38621e-119	1.85204e-118			KEGG_Olfactory_transduction_Main_Pathway	-0.743176	0	0	0
NCI_LPA_receptor_mediated_events_Pathway__cAMP_biosynthetic_process_	10.1057	-1.83187e-15	2.38621e-119	1.85204e-118			KEGG_Pathogenic_Escherichia_coli_infection_Main_Pathway	-12.7917	-7.86408e-17	0	0
NCI_S1P1_Pathway__receptor_internalization_	15.6179	-2.84959e-15	2.38621e-119	1.85204e-118			KEGG_Peroxisome_Main_Pathway	-1.74497	3.01842e-16	0	0
NCI_S1P2_Main_Pathway	6.60756	-1.20274e-15	2.38621e-119	1.85204e-118			KEGG_Phagosome_Main_Pathway	-10.4229	-6.01371e-17	0	0
NCI_S1P3_Main_Pathway	7.80894	-1.4248e-15	2.38621e-119	1.85204e-118			KEGG_Retinol_metabolism_Main_Pathway	-4.05749	0	0	0
NCI_S1P4_Main_Pathway	12.2712	-2.23895e-15	2.38621e-119	1.85204e-118			KEGG_Salivary_secretion_Main_Pathway	-19.9171	0	0	0
reactome_Adrenaline_noradrenaline_inhibits_insulin_secretion_Main_Pathway	7.46942	-1.36002e-15	2.38621e-119	1.85204e-118			NCI_Alpha9_beta1_integrin_signaling_events_Main_Pathway	-28.0586	0	0	0
reactome_DCC_mediated_attractive_signaling_Main_Pathway	16.2931	1.75786e-15	5.97433e-102	4.52215e-101			NCI_Arf6_signaling_events_Main_Pathway	-9.77943	-6.7076e-16	0	0
NCI_TGF_beta_receptor_signaling_Main_Pathway	5.38999	-9.80697e-16	1.27521e-80	8.98527e-80			NCI_Beta5_beta6_beta7_and_beta8_integrin_cell_surface_interactions_Main_Pathway	-12.6201	0	0	0
PTEN_Pathway	1.53283	-1.21431e-17	1.99991e-80	1.40269e-79			NCI_CXCR4_mediated_signaling_events_Main_Pathway	-4.81474	4.75314e-16	0	0
biocarta_multi_step_regulation_of_transcription_by_pitx2_Main_Pathway	10.9323	-7.40158e-16	4.33347e-80	2.98463e-79			NCI_Endogenous_TLR_signaling_Main_Pathway	-15.6569	2.07243e-15	0	0
reactome_formation_of_the_beta_catenin_TCF_transactivating_complex_Main_Pathway	4.70088	-3.14565e-16	4.33347e-80	2.98463e-79			NCI_Endogenous_TLR_signaling_Pathway__regulation_of_apoptosis_	-24.197	3.20112e-15	0	0
KEGG_Gap_junction_Main_Pathway	2.67222	1.58669e-15	1.96753e-75	1.34904e-74			NCI_ErbB_receptor_signaling_network_Main_Pathway	-42.5493	4.44089e-16	0	0
KEGG_Wnt_signaling_Main_Pathway	8.59001	4.3138e-16	4.9342e-72	3.36803e-71			NCI_ErbB1_downstream_signaling_Pathway__cell_proliferation_	-15.0453	-1.02696e-15	0	0
reactome_A_tetrasaccharide_linker_sequence_is_required_for_GAG_synthesis_Main_Pathway	12.9745	-3.14545e-16	3.83077e-70	2.5917e-69			NCI_IL1_mediated_signaling_events_Main_Pathway	-19.8677	1.94289e-16	0	0
KEGG_TGF_beta_signaling_Main_Pathway	3.69527	2.31296e-16	6.57466e-70	4.42848e-69			NCI_Internalization_of_ErbB1_Main_Pathway	-7.7206	-5.22732e-16	0	0
CXC_Chemokine_Receptor_Pathway	3.12358	-5.04231e-16	1.60951e-69	1.07936e-68			NCI_Nectin_adhesion_Main_Pathway	-6.14621	0	0	0
KEGG_Cocaine_addiction_Main_Pathway	3.29721	8.78927e-16	5.82765e-58	3.82424e-57			NCI_p75_NTR_mediated_signaling_Main_Pathway	-4.43612	5.87493e-16	0	0
KEGG_Cell_adhesion_molecules_CAMs__Main_Pathway	8.51861	5.55112e-17	1.16624e-56	7.58802e-56			NCI_Regulation_of_RhoA_activity_Main_Pathway	-11.5609	0	0	0
reactome_Synthesis_of_Prostaglandins_PG_and_Thromboxanes_TX__Main_Pathway	10.7056	-2.78597e-15	3.89549e-56	2.52382e-55			NCI_Signaling_events_mediated_by_the_Hedgehog_family_Main_Pathway	-11.4183	0	0	0
reactome_Glycogen_synthesis_Main_Pathway	7.76917	9.25186e-18	3.42251e-55	2.20803e-54			NCI_Signaling_events_mediated_by_the_Hedgehog_family_Pathway__receptor_mediated_endocytosis_	-17.8126	0	0	0
NCI_Syndecan_1_mediated_signaling_events_Main_Pathway	11.0823	-4.44089e-16	6.10085e-54	3.90301e-53			NCI_Syndecan_2_mediated_signaling_events_Main_Pathway	-21.0849	-1.60982e-15	0	0
NCI_Syndecan_1_mediated_signaling_events_Pathway__Tumor_Cell_Invasion_	13.1346	-5.55112e-16	6.10085e-54	3.90301e-53			NCI_Syndecan_4_mediated_signaling_events_Main_Pathway	-14.5514	0	0	0
PTEN_Pathway_Adhesion_or_Migration	2.30636	-9.25141e-17	4.20091e-53	2.67633e-52			reactive_oxygen_species_degradation	-19.7893	0	0	0
NCI_Integrins_in_angiogenesis_Main_Pathway	8.58315	1.29757e-15	1.17959e-49	7.48379e-49			reactome_Amyloids_Main_Pathway	-3.09394	0	0	0
STAT3_Pathway	1.97714	-2.96059e-16	4.10655e-47	2.57333e-46			reactome_Constitutive_Signaling_by_NOTCH1_PEST_Domain_Mutants_Main_Pathway	-5.47015	9.55833e-16	0	0
KEGG_Glycosphingolipid_biosynthesis_globo_series_Main_Pathway	31.4307	-1.18424e-15	1.58321e-45	9.84039e-45			reactome_CREB_phosphorylation_through_the_activation_of_CaMKII_Main_Pathway	-19.3664	0	0	0
KEGG_PI3K_Akt_signaling_Main_Pathway	2.59734	-5.32027e-17	2.11459e-44	1.30899e-43			reactome_DARPP_32_events_Main_Pathway	-6.89993	0	0	0
NCI_Stabilization_and_expansion_of_the_E_cadherin_adherens_junction_Main_Pathway	2.93058	-2.59052e-16	7.0075e-42	4.303e-41			reactome_Detoxification_of_Reactive_Oxygen_Species_Main_Pathway	-8.70731	0	0	0
KEGG_Glycosphingolipid_biosynthesis_lacto_and_neolacto_series_Main_Pathway	11.5017	2.59052e-16	3.98659e-40	2.39039e-39			reactome_ECM_proteoglycans_Main_Pathway	-14.5514	1.9799e-15	0	0
reactome_Glycosphingolipid_metabolism_Main_Pathway	3.2836	5.50495e-16	1.27233e-39	7.59921e-39			reactome_EGFR_downregulation_Main_Pathway	-11.7353	-2.23895e-15	0	0
KEGG_Lysine_degradation_Main_Pathway	16.8674	-1.8134e-15	2.13357e-36	1.25955e-35			reactome_Formation_of_tubulin_folding_intermediates_by_CCT_TriC_Main_Pathway	-14.0709	-8.32667e-17	0	0
Caspase_Cascade_Pathway	2.20675	-2.54471e-17	2.54791e-36	1.49837e-35			reactome_Glucagon_like_Peptide_1_GLP1_regulates_insulin_secretion_Main_Pathway	-3.80381	0	0	0
KEGG_Sphingolipid_metabolism_Main_Pathway	5.46225	9.15934e-16	1.63329e-35	9.56819e-35			reactome_Hedgehog_ligand_biogenesis_Main_Pathway	-3.77386	0	0	0
STATs_Pathway_Regulation_by_GH	5.97342	1.11947e-15	3.22773e-35	1.8765e-34			reactome_Hh_ligand_biogenesis_disease_Main_Pathway	-4.04832	0	0	0
KEGG_Citrate_cycle_TCA_cycle__Main_Pathway	8.43371	3.88578e-16	6.16835e-33	3.54564e-32			reactome_Loss_of_Nlp_from_mitotic_centrosomes_Main_Pathway	-4.76587	1.69136e-16	0	0
reactome_temp_Immunoregulatory_interactions_between_a_Lymphoid_and_a_non_Lymphoid_cell	1.74428	-4.16334e-17	2.80162e-32	1.59839e-31			reactome_Meiotic_synapsis_Main_Pathway	-2.98094	0	0	0
KEGG_Adherens_junction_Main_Pathway	4.52007	-3.63132e-16	4.50619e-31	2.55184e-30			reactome_MyD88_Mal_cascade_initiated_on_plasma_membrane_Main_Pathway	-22.1806	2.96059e-15	0	0
reactome_Regulation_of_IGF_Activity_by_IGFBP_Main_Pathway	8.24901	-1.86889e-15	1.68349e-30	9.46347e-30			reactome_NCAM_signaling_for_neurite_out_growth_Main_Pathway	-15.1076	1.4988e-15	0	0
biocarta_alk_in_cardiac_myocytes_Main_Pathway	11.6248	1.94289e-15	2.37061e-29	1.32287e-28			reactome_NOTCH1_Intracellular_Domain_Regulates_Transcription_Main_Pathway	-7.14159	1.24784e-15	0	0
Ephrin_mediated_Signaling_Events_During_Cell_Adhesion	3.8177	-1.85037e-17	2.94729e-26	1.60943e-25			reactome_p75NTR_recruits_signalling_complexes_Main_Pathway	-20.4744	2.72005e-15	0	0
KEGG_Transcriptional_misregulation_in_cancer_Main_Pathway	5.56684	2.77556e-16	1.54934e-25	8.43041e-25			reactome_PKA_activation_in_glucagon_signalling_Main_Pathway	-8.72639	0	0	0
IP3_Pathway_Gene_Expression_via_CREB3_NFATC2_MEF2D	15.348	-1.36924e-15	1.60415e-25	8.69769e-25			reactome_Post_chaperonin_tubulin_folding_Main_Pathway	-15.6343	-1.0177e-16	0	0
biocarta_nfat_and_hypertrophy_of_the_heart__Main_Pathway	11.5813	2.91434e-15	3.68852e-24	1.97886e-23			reactome_Prefoldin_mediated_transfer_of_substrate_to_CCT_TriC_Main_Pathway	-10.8238	-6.4763e-17	0	0
NCI_Notch_mediated_HES_HEY_network_Main_Pathway	15.316	2.84959e-15	4.64356e-22	2.45675e-21			reactome_Ras_activation_uopn_Ca2_infux_through_NMDA_receptor_Main_Pathway	-17.088	0	0	0
NCI_CXCR3_mediated_signaling_events_Main_Pathway	4.52097	-1.58207e-15	7.87237e-22	4.10814e-21			reactome_Recruitment_of_mitotic_centrosome_proteins_and_complexes_Main_Pathway	-4.20518	1.49764e-16	0	0
NCI_CXCR3_mediated_signaling_events_Pathway__chemotaxis_	9.54426	-3.49261e-15	7.87237e-22	4.10814e-21			reactome_Regulation_of_PLK1_Activity_at_G2_M_Transition_Main_Pathway	-4.0275	1.43693e-16	0	0
NCI_CXCR3_mediated_signaling_events_Pathway__cell_proliferation_	7.46942	-2.66918e-15	7.87237e-22	4.10814e-21			reactome_RIP_mediated_NFkB_activation_via_ZBP1_Main_Pathway	-12.6746	1.68383e-15	0	0
KEGG_Leukocyte_transendothelial_migration_Main_Pathway	2.54514	-4.996e-16	1.30636e-18	6.68033e-18			reactome_Signaling_by_constitutively_active_EGFR_Main_Pathway	-21.7321	-1.4803e-15	0	0
reactome_Immunoregulatory_interactions_between_a_Lymphoid_and_a_non_Lymphoid_cell_v1	2.03285	0	2.17619e-15	1.05297e-14			reactome_Striated_Muscle_Contraction_Main_Pathway	-11.2495	5.77663e-16	0	0
KEGG_ECM_receptor_interaction_Main_Pathway	0.237449	6.4763e-16	2.40599e-15	1.16049e-14			reactome_TAK1_activates_NFkB_by_phosphorylation_and_activation_of_IKKs_complex_Main_Pathway	-16.6355	2.22045e-15	0	0
WNT_Pathway	3.47406	-1.66533e-16	3.38974e-15	1.62474e-14			reactome_TRAF6_mediated_NF_kB_activation_Main_Pathway	-13.3084	1.77636e-15	0	0
nicotine_degradation_IV	15.8298	-4.44089e-16	6.27202e-13	2.92376e-12			reactome_Unblocking_of_NMDA_receptor_glutamate_binding_and_activation_Main_Pathway	-22.3459	0	0	0
NCI_S1P1_Main_Pathway	10.7373	-1.92435e-15	9.33286e-13	4.2344e-12			reactome_WNT5A_dependent_internalization_of_FZD2_FZD5_and_ROR2_Main_Pathway	-17.3023	0	0	0
NCI_Nongenotropic_Androgen_signaling_Pathway__cell_proliferation_	9.54426	-1.62829e-15	9.33286e-13	4.2344e-12			retinol_biosynthesis	-18.8384	0	0	0
NCI_PAR1_mediated_thrombin_signaling_events_Main_Pathway	4.0904	-7.40167e-16	9.33286e-13	4.2344e-12			Role_of_NTN1_in_Axon_Pathfinding	-8.76677	6.245e-17	0	0
NCI_Plasma_membrane_estrogen_receptor_signaling_Main_Pathway	4.77213	-8.14145e-16	9.33286e-13	4.2344e-12			SMAD_Signaling_Network_Pathway	-2.04045	5.67833e-16	0	0
NCI_Endothelins_Main_Pathway	3.12358	-5.73624e-16	9.33286e-13	4.2344e-12			the_visual_cycle_I__vertebrates_	-21.9781	0	0	0
NCI_Nongenotropic_Androgen_signaling_Main_Pathway	6.60756	-1.18422e-15	9.33286e-13	4.2344e-12			the_visual_cycle_I_vertebrates	-21.099	0	0	0
NCI_Nongenotropic_Androgen_signaling_Pathway__apoptosis_	11.4531	-1.85041e-15	9.33286e-13	4.2344e-12			TRH_Pathway	-1.9266	0	0	0
Chemotaxis_Driven_by_IL_8_and_LTB4	3.30378	-5.73615e-16	1.08502e-11	4.87938e-11			X_gamma__linolenate_biosynthesis	-10.2206	0	0	0
reactome_WNT_ligand_biogenesis_and_trafficking_Main_Pathway	6.27972	1.03622e-15	2.0727e-11	9.29373e-11			TRH_Influence_on_Cytoskeleton	-4.00942	8.00286e-16	4.69976e-287	4.88839e-286
NCI_Regulation_of_nuclear_SMAD2_3_signaling_Pathway__Pathway_degradation_of_SMAD3_	5.57987	5.73606e-16	4.11095e-11	1.83791e-10			NCI_Thromboxane_A2_receptor_signaling_Main_Pathway	-7.15568	-4.07082e-16	1.40102e-284	1.44741e-283
reactome_MHC_class_II_antigen_presentation_Main_Pathway	1.8973	-5.55112e-17	1.00797e-10	4.45432e-10			KEGG_Glutamatergic_synapse_Main_Pathway	-7.0656	3.57645e-16	9.23494e-281	9.47666e-280
NCI_C_MYB_transcription_factor_network_Main_Pathway	12.687	-4.29007e-16	1.46072e-10	6.43644e-10			KEGG_Arginine_and_proline_metabolism_Main_Pathway	-4.41406	3.58555e-17	7.9976e-268	8.15222e-267
NCI_Regulation_of_nuclear_beta_catenin_signaling_and_target_gene_transcription_Main_Pathway	2.47415	-3.5158e-16	1.46828e-10	6.45113e-10			KEGG_Regulation_of_lipolysis_in_adipocytes_Main_Pathway	-7.96964	9.80697e-16	1.53726e-260	1.5566e-259
p38_Signaling_Pathway_Gene_Expression_Cell_Motility_Inflammation_Apoptosis_Osmoregulation_via_MEF2D_TP53_CREB1_ATF2_JUND_ETV1_NFKB2_AP2A1_MAX_FOSL1_CEBPG_ELK1_CDC25C_JUNB_STAT1_SP1_DDIT3_ELK4_CEBPA	4.49423	1.48012e-16	2.84648e-10	1.2435e-09			reactome_EPHB_mediated_forward_signaling_Main_Pathway	-7.26241	7.40126e-17	9.5276e-250	9.58401e-249
PTEN_Pathway_Cell_Cycle	0.619081	1.01773e-16	3.77465e-10	1.59432e-09			KEGG_beta_Alanine_metabolism_Main_Pathway	-10.2476	3.07633e-16	1.46882e-223	1.46786e-222
PTEN_Pathway_Differentiation	0.612632	9.48338e-17	3.77465e-10	1.59432e-09			reactome_Integrin_cell_surface_interactions_Main_Pathway	-12.6451	1.96574e-17	3.91507e-214	3.76487e-213
PTEN_Pathway_DNA_Repair	0.683869	1.13333e-16	3.77465e-10	1.59432e-09			reactome_Signaling_by_ERBB2_Main_Pathway	-16.299	5.55112e-16	2.87999e-204	2.75219e-203
PTEN_Pathway_Genomic_Stability	0.708587	1.11022e-16	3.77465e-10	1.59432e-09			Nicotine_Influence_on_Glutamatergic_Neurons	-4.76872	-4.39459e-16	1.7104e-176	1.59464e-175
PTEN_Pathway_Proliferation	0.544562	8.78904e-17	3.77465e-10	1.59432e-09			reactome_Glycogen_breakdown_glycogenolysis__Main_Pathway	-15.7572	1.85218e-17	1.97535e-173	1.81946e-172
PTEN_Pathway_Synaptic_Transmission	0.691914	1.17961e-16	3.77465e-10	1.59432e-09			KEGG_Glucagon_signaling_Main_Pathway	-6.90632	2.22045e-16	5.85404e-139	5.35977e-138
PTEN_Pathway_Migration	0.539566	9.02056e-17	3.77465e-10	1.59432e-09			HGF_Pathway_Cell_Adhesion_and_Cell_Migration	-7.59659	-3.09928e-16	8.601e-139	7.82794e-138
KEGG_Drug_metabolism_cytochrome_P450_Main_Pathway	6.51816	4.92047e-16	4.18952e-10	1.76467e-09			NCI_Posttranslational_regulation_of_adherens_junction_stability_and_dissassembly_Main_Pathway	-6.37789	-3.56199e-16	4.26716e-137	3.83794e-136
reactome_L1CAM_interactions_Main_Pathway	14.3083	-4.21885e-15	4.86257e-09	2.01487e-08			NCI_Posttranslational_regulation_of_adherens_junction_stability_and_dissassembly_Pathway__axonogenesis_	-11.284	-6.56886e-16	4.26716e-137	3.83794e-136
TSPANs_Influence_on_Integrin_based_Cell_Migration_and_Adhesion	3.90831	2.03523e-16	2.56738e-08	1.04402e-07			Estrogen_Pathway	-1.1152	3.41174e-17	5.95031e-130	5.28955e-129
biocarta_prion_Main_Pathway	11.9421	6.66134e-16	2.56738e-08	1.04402e-07			KEGG_Glycolysis_Gluconeogenesis_Main_Pathway	-2.17056	3.24974e-16	1.86972e-123	1.65249e-122
NCI_Alpha6_beta4_integrin_ligand_interactions_Main_Pathway	19.5416	8.14164e-16	2.56738e-08	1.04402e-07			KEGG_Gastric_acid_secretion_Main_Pathway	-5.36865	9.80697e-16	2.38621e-119	1.85204e-118
NCI_Beta1_integrin_cell_surface_interactions_Main_Pathway	3.10908	7.9566e-16	3.74044e-08	1.51701e-07			KEGG_Morphine_addiction_Main_Pathway	-2.35338	4.34837e-16	2.38621e-119	1.85204e-118
NCI_Signaling_mediated_by_p38_alpha_and_p38_beta_Main_Pathway	5.24326	-6.2909e-16	4.60459e-08	1.86254e-07			reactome_SHC1_events_in_ERBB4_signaling_Main_Pathway	-14.2565	2.18345e-15	1.24931e-111	9.64746e-111
KEGG_Regulation_of_actin_cytoskeleton_Main_Pathway	2.31117	2.31292e-16	5.25623e-08	2.12052e-07			KEGG_Calcium_signaling_Main_Pathway	-8.31576	6.19865e-16	1.03423e-110	7.94644e-110
NCI_Regulation_of_nuclear_SMAD2_3_signaling_Pathway__muscle_cell_differentiation_	8.95433	5.92119e-16	2.29078e-07	9.14519e-07			NCI_Beta3_integrin_cell_surface_interactions_Main_Pathway	-7.83538	7.49401e-16	6.70676e-108	5.12732e-107
HMGB1_signaling_through_RAGE	3.49551	-5.92101e-16	3.32031e-07	1.32207e-06			Non_Junctional_Cell_Adhesion_in_Endothelium	-5.5832	-1.61917e-16	4.04584e-102	3.07766e-101
KEGG_Lysosome_Main_Pathway	1.50588	-1.66533e-16	4.69638e-07	1.8555e-06			biocarta_toll_like_receptor_Main_Pathway	-8.58604	1.41091e-16	2.9254e-101	2.18192e-100
reactome_Rho_GTPase_cycle_Main_Pathway	3.76687	-2.01228e-16	5.64265e-07	2.22361e-06			KEGG_Toxoplasmosis_Main_Pathway	-7.82845	1.411e-16	2.9254e-101	2.18192e-100
reactome_Termination_of_O_glycan_biosynthesis_Main_Pathway	6.26351	-6.66134e-16	5.94502e-07	2.33075e-06			biocarta_nfkb_activation_by_nontypeable_hemophilus_influenzae_Main_Pathway	-22.1806	4.81133e-16	2.9254e-101	2.18192e-100
NCI_PDGFR_beta_signaling_Main_Pathway	0.915008	3.70079e-16	1.10775e-06	4.33185e-06			GPCR_Pathway	-3.06248	-2.19736e-16	3.16961e-96	2.35259e-95
HA_syntesis_pathway	6.37309	-2.36849e-15	7.39604e-06	2.82009e-05			cAMP_Pathway	-2.58958	9.25158e-17	3.14041e-92	2.31965e-91
Chemotaxis_Driven_by_C5a	4.52097	-5.18068e-16	1.03966e-05	3.91538e-05			NCI_CXCR4_mediated_signaling_events_Pathway__chemotaxis_	-6.04929	5.30825e-16	2.43887e-88	1.79281e-87
Cellular_Apoptosis_Pathway	1.82835	-4.62597e-16	1.05569e-05	3.96595e-05			KEGG_Nicotine_addiction_Main_Pathway	-7.26241	-1.85037e-16	1.17751e-80	8.61442e-80
reactome_Collagen_biosynthesis_and_modifying_enzymes_Main_Pathway	2.89508	9.15934e-16	1.34264e-05	5.0193e-05			NCI_ALK1_signaling_events_Main_Pathway	-8.01589	1.41553e-15	1.27521e-80	8.98527e-80
NCI_Angiopoietin_receptor_Tie2_mediated_signaling_Main_Pathway	0.974651	8.32667e-17	1.68211e-05	6.25779e-05			NCI_PDGFR_alpha_signaling_Main_Pathway	-8.44918	1.4988e-15	1.27521e-80	8.98527e-80
Extracellular_Matrix_Remodeling_during_Adhesion	3.54067	1.40626e-15	1.93168e-05	7.16877e-05			NCI_Signaling_events_mediated_by_VEGFR1_and_VEGFR2_Pathway__angiogenesis_	-5.89848	1.02696e-15	1.27521e-80	8.98527e-80
biocarta_how_progesterone_initiates_the_oocyte_maturation_Main_Pathway	13.9194	-2.29446e-15	2.09164e-05	7.74364e-05			NCI_Signaling_events_mediated_by_VEGFR1_and_VEGFR2_Pathway__regulation_of_vascular_permeability_	-5.68399	9.99201e-16	1.27521e-80	8.98527e-80
reactome_CDO_in_myogenesis_Main_Pathway	5.61778	-8.32667e-16	2.11018e-05	7.7746e-05			Chemokine_Ligand_2_Signaling	-6.79608	1.20275e-15	1.27521e-80	8.98527e-80
NCI_Trk_receptor_signaling_mediated_by_the_MAPK_Main_Pathway	6.04992	-8.69711e-16	2.11018e-05	7.7746e-05			NCI_Canonical_Wnt_signaling_Main_Pathway	-7.81549	1.41553e-15	1.27521e-80	8.98527e-80
reactome_Recycling_pathway_of_L1_Main_Pathway	6.7865	3.70074e-16	2.5575e-05	9.40004e-05			reactome_Hormone_sensitive_lipase_HSL_mediated_triacylglycerol_hydrolysis_Main_Pathway	-13.0258	2.33147e-15	1.27521e-80	8.98527e-80
reactome_Adenylate_cyclase_inhibitory_Main_Pathway	12.2712	-2.29451e-15	7.24799e-05	0.000258929			biocarta_inactivation_of_gsk3_by_akt_causes_accumulation_of_b_catenin_in_alveolar_macrophages_Main_Pathway	-10.9323	7.40158e-16	4.33347e-80	2.98463e-79
reactome_G_protein_activation_Main_Pathway	6.1356	-1.14725e-15	7.24799e-05	0.000258929			GSK3_Signaling_Pathway_Gene_Expression_via_CTNNB1	-2.70165	1.89661e-16	4.33347e-80	2.98463e-79
reactome_ADP_signalling_through_P2Y_purinoceptor_12_Main_Pathway	7.80894	-1.47105e-15	7.24799e-05	0.000258929			EGF_Pathway	-9.06766	-2.82194e-16	6.06464e-72	4.12126e-71
biocarta_regulation_of_pgc_1a_Main_Pathway	4.7666	3.70074e-16	8.06488e-05	0.000284785			Cell_Adhesion_Regulated_by_CDHs	-5.84874	-4.62584e-16	7.03462e-66	4.69691e-65
biocarta_role_of_erk5_in_neuronal_survival_Pathway__cell_survival_	13.1082	8.88178e-16	8.06488e-05	0.000284785			NCI_Reelin_signaling_Main_Pathway	-13.8332	8.74301e-16	3.83286e-65	2.54802e-64
NCI_Regulation_of_retinoblastoma_protein_Main_Pathway	4.69546	2.59052e-16	8.06488e-05	0.000284785			KEGG_Leishmaniasis_Main_Pathway	-5.43198	-6.93889e-17	2.35981e-62	1.56197e-61
biocarta_role_of_erk5_in_neuronal_survival_Main_Pathway	6.04992	4.81061e-16	8.06488e-05	0.000284785			KEGG_Alcoholism_Main_Pathway	-1.69571	-4.48715e-16	5.82765e-58	3.82424e-57
Mitochondrial_Apoptosis_Pathway	1.64832	-1.0177e-16	0.000115001	0.000403296			NCI_E_cadherin_signaling_in_keratinocytes_Main_Pathway	-10.5834	-5.34855e-16	5.40482e-57	3.53161e-56
Smooth_Muscle_Tone_Regulation_by_G_protein_Coupled_Receptors	0.671046	-1.96164e-16	0.000121666	0.000425692			KEGG_NOD_like_receptor_signaling_Main_Pathway	-3.56515	-2.77556e-16	3.18338e-49	2.01132e-48
KEGG_Glycosaminoglycan_biosynthesis_keratan_sulfate_Main_Pathway	9.60404	-7.40149e-17	0.000125828	0.000438247			NCI_BMP_receptor_signaling_Main_Pathway	-9.96366	2.77556e-16	1.36569e-48	8.59314e-48
reactome_Keratan_sulfate_biosynthesis_Main_Pathway	6.54821	-1.4803e-16	0.000125828	0.000438247			IGF1R_Signaling_Pathway_Cell_Migration	-1.75394	5.75928e-16	1.33546e-46	8.33436e-46
Chemotaxis_Driven_by_CCR4	3.8177	-5.92119e-16	0.000138444	0.000480004			KEGG_Salmonella_infection_Main_Pathway	-6.04926	1.15648e-15	4.79992e-43	2.9593e-42
Chemotaxis_of_Immune_Cells_During_Allergic_Asthma_and_Eczema_Driven_by_CCR4	3.8177	-5.92119e-16	0.000138444	0.000480004			ILK_Signaling_Pathway	-1.92333	3.30758e-16	7.43971e-42	4.55013e-41
KEGG_Bacterial_invasion_of_epithelial_cells_Main_Pathway	3.39325	-3.1459e-16	0.000425193	0.00146423			NCI_CXCR4_mediated_signaling_events_Pathway__cell_adhesion_	-6.36284	1.33227e-15	2.17444e-41	1.32459e-40
IP3_Pathway	0.75442	-5.55112e-16	0.00109599	0.00374891			Target_drugs_pathway	-3.58735	1.44567e-16	2.31728e-41	1.406e-40
NCI_LPA_receptor_mediated_events_Main_Pathway	0.407573	-5.27356e-16	0.00126548	0.00431012			JNK_Pathway	-0.873497	-3.23815e-17	3.54e-41	2.13939e-40
biocarta_signaling_pathway_from_g_protein_families_Main_Pathway	0.90185	-1.20274e-15	0.0015228	0.00516265			KEGG_Pancreatic_secretion_Main_Pathway	-18.3839	1.29524e-15	1.58434e-40	9.53721e-40
reactome_TRP_channels_Main_Pathway	5.46955	0	0.00238983	0.00806633			reactome_O_linked_glycosylation_of_mucins_Main_Pathway	-4.27613	3.33067e-16	8.35771e-38	4.97235e-37
NCI_Insulin_Pathway_Main_Pathway	0.587866	6.89266e-16	0.00377545	0.0126316			ERK_Signaling_Pathway	-1.7363	1.71164e-16	1.23025e-37	7.29088e-37
Tight_Junctions	2.41585	4.07082e-16	0.00710724	0.0236238			KEGG_Metabolism_of_xenobiotics_by_cytochrome_P450_Main_Pathway	-2.40571	1.89668e-16	2.8262e-35	1.64934e-34
Growth_Hormone_Signaling_Pathway_Cell_Survival	9.11733	1.22125e-15	0.00819307	0.0271152			Slit_Robo_Pathway	-4.61341	9.99201e-16	2.28952e-34	1.32602e-33
reactome_ERK_MAPK_targets_Main_Pathway	9.25282	8.88178e-16	0.0137531	0.0451254			KEGG_Dopaminergic_synapse_Main_Pathway	-2.53082	-2.40544e-16	5.83275e-34	3.36539e-33
reactome_cGMP_effects_Main_Pathway	9.14584	-1.11022e-16	0.0146881	0.0480903			NCI_SHP2_signaling_Main_Pathway	-1.96642	-4.48717e-16	2.38508e-32	1.36584e-31
reactome_O_glycosylation_of_TSR_domain_containing_proteins_Main_Pathway	2.50251	-3.33067e-16	0.0151226	0.049407			KEGG_Phenylalanine_metabolism_Main_Pathway	-8.49072	-5.73615e-16	6.38072e-32	3.62681e-31
KEGG_Cholinergic_synapse_Main_Pathway	2.27545	-5.92128e-16	0.0154193	0.0502689			JAK_STAT_Pathway_Nml_SOCS_BCL_XL_p21_Myc_Nos2_Gene_Expression_via_STAT2	-1.10909	-1.914e-16	5.60317e-31	3.16135e-30
KEGG_Aldosterone_regulated_sodium_reabsorption_Main_Pathway	8.24901	1.59007e-15	0.0190464	0.0619614			KEGG_ErbB_signaling_Main_Pathway	-8.07899	-6.93889e-17	3.26237e-30	1.82717e-29
IGF1R_Signaling_Pathway	0.590267	-5.66586e-17	0.0246621	0.0798905			KEGG_Tight_junction_Main_Pathway	-1.30518	-4.1229e-16	4.67677e-29	2.60029e-28
MAPK_Family_Pathway	1.01605	-1.75776e-16	0.0258846	0.0834969			mTOR_Pathway_Actin_Organization	-3.06847	1.57282e-16	8.73791e-29	4.80585e-28
biocarta_p38_mapk_signaling_Main_Pathway	5.24326	-1.86432e-15	0.0286265	0.0921471			mTOR_Pathway_Lipid_Synthesis	-3.13239	1.4803e-16	8.73791e-29	4.80585e-28
							mTOR_Pathway_Microtubule_Organization	-3.34122	1.57273e-16	8.73791e-29	4.80585e-28
							ILK_Signaling_Pathway_Epithelial_Mesenchymal_Transition	-7.96233	1.22125e-15	2.81655e-26	1.54355e-25
							KEGG_Collecting_duct_acid_secretion_Main_Pathway	-12.1251	1.2536e-15	1.66415e-25	8.99111e-25
							NCI_ErbB1_downstream_signaling_Main_Pathway	-6.09028	-4.07082e-16	2.08375e-25	1.12185e-24
							Regulation_of_Cytoskeleton_Remodeling_by_Protein_Kinase_A	-1.97798	1.83881e-16	1.11505e-23	5.96122e-23
							KEGG_Long_term_potentiation_Main_Pathway	-7.80012	9.25186e-17	8.28498e-23	4.41384e-22
							reactome_Vasopressin_regulates_renal_water_homeostasis_via_Aquaporins_Main_Pathway	-3.44997	-3.70165e-17	1.83982e-22	9.76764e-22
							ErbB_Family_Pathway	-7.33609	-3.29597e-16	5.79783e-22	3.05686e-21
							KEGG_Hippo_signaling_Main_Pathway	-3.00315	-1.8967e-16	3.02894e-21	1.57526e-20
							PTEN_Pathway_Angiogenesis_and_Tumorigenesis	-0.953862	4.00143e-16	1.09118e-20	5.65562e-20
							reactome_Basigin_interactions_Main_Pathway	-11.165	-1.44329e-15	1.03194e-19	5.33053e-19
							PAK_Pathway	-1.48107	1.85615e-16	1.7683e-19	9.10345e-19
							biocarta_vegf_hypoxia_and_angiogenesis_Main_Pathway	-5.78925	1.31375e-15	3.92493e-19	2.01383e-18
							KEGG_Arachidonic_acid_metabolism_Main_Pathway	-3.51101	-2.63678e-16	1.77483e-18	9.0457e-18
							D_imyoi_inositol_145_trisphosphate_biosynthesis	-6.67733	-3.70165e-17	1.89598e-18	9.4122e-18
							D_imyoi_inositol_5_phosphate_metabolism	-9.1374	-3.70074e-17	1.89598e-18	9.4122e-18
							D_myo_inositol__1_4_5__trisphosphate_biosynthesis	-6.67733	-3.70165e-17	1.89598e-18	9.4122e-18
							D_myo_inositol_5_phosphate_metabolism	-8.68053	-3.70074e-17	1.89598e-18	9.4122e-18
							KEGG_Endocrine_and_other_factor_regulated_calcium_reabsorption_Main_Pathway	-5.51144	0	1.89598e-18	9.4122e-18
							KEGG_GnRH_signaling_Main_Pathway	-3.10019	0	1.89598e-18	9.4122e-18
							phospholipases	-4.5687	-1.85037e-17	1.89598e-18	9.4122e-18
							WNT_Pathway_NFAT_Pathway	-8.26717	-3.70074e-17	1.89598e-18	9.4122e-18
							NCI_Wnt_signaling_network_Main_Pathway	-6.75043	5.64363e-16	4.94355e-18	2.43829e-17
							NCI_Wnt_signaling_network_Pathway__Wnt_receptor_signaling_pathway_through_beta_catenin_	-7.92442	6.2909e-16	4.94355e-18	2.43829e-17
							reactome_VEGFR2_mediated_vascular_permeability_Main_Pathway	-7.10499	3.70074e-15	1.85263e-17	9.10825e-17
							FAK_Pathway	-5.4268	-3.19189e-16	5.11777e-17	2.50804e-16
							Ras_Pathway	-1.45005	6.70805e-17	3.13062e-16	1.5293e-15
							KEGG_Estrogen_signaling_Main_Pathway	-3.90291	2.63678e-16	5.88643e-16	2.86635e-15
							KEGG_Inflammatory_mediator_regulation_of_TRP_channels_Main_Pathway	-4.98828	-4.81083e-16	1.76798e-15	8.5817e-15
							KEGG_Rap1_signaling_Main_Pathway	-2.20629	-4.16334e-17	2.68338e-15	1.29022e-14
							Calcium2__Signaling	-12.0376	5.55112e-16	4.011e-15	1.91651e-14
							PAK_Pathway_Contractility_Stress_Fibres_and_Focal_Adhesion	-4.21702	5.55112e-17	1.13437e-14	5.40327e-14
							Regulation_of_Repulsive_Axonal_Pathfinding	-3.39058	1.38778e-17	2.53847e-14	1.20538e-13
							reactome_G_alpha_q_signalling_events_Main_Pathway	-1.94115	1.98908e-16	6.15924e-14	2.91563e-13
							reactome_Signaling_by_BMP_Main_Pathway	-5.5496	1.52656e-15	7.6207e-14	3.59631e-13
							Integrins_Function_in_Carcinoma_Progression	-5.98741	5.18095e-16	1.32605e-13	6.23855e-13
							reactome_G_alpha_z_signalling_events_Main_Pathway	-8.54029	8.32667e-16	1.39214e-13	6.52941e-13
							KEGG_Pertussis_Main_Pathway	-3.77482	1.75767e-16	2.71738e-13	1.2706e-12
							superpathway_of_inositol_phosphate_compounds	-2.5531	5.55112e-17	6.99506e-13	3.2509e-12
							ILK_Signaling_Pathway_Loss_of_Occludin_Barrier_Dysfunction	-6.7284	-7.49401e-16	7.34976e-13	3.40539e-12
							CREB_Pathway	-2.576	-3.70074e-17	2.52851e-12	1.14381e-11
							KEGG_Long_term_depression_Main_Pathway	-2.15833	-9.26089e-18	9.59415e-12	4.32727e-11
							biocarta_keratinocyte_differentiation_Main_Pathway	-6.17648	-9.52978e-16	4.55099e-11	2.02871e-10
							NCI_TCR_signaling_in_naive_CD8_T_cells_Main_Pathway	-4.1859	5.18104e-16	4.70248e-11	2.09014e-10
							reactome_Interleukin_1_signaling_Main_Pathway	-7.71499	2.96059e-16	4.93428e-11	2.18681e-10
							reactome_The_canonical_retinoid_cycle_in_rods_twilight_vision__Main_Pathway	-16.5833	-8.14109e-16	1.9288e-10	8.45023e-10
							KEGG_Circadian_entrainment_Main_Pathway	-5.81319	-7.40149e-17	3.45807e-10	1.50638e-09
							NCI_Arf6_trafficking_events_Pathway__cell_adhesion_mediated_by_integrin_	-4.20091	-6.66134e-16	3.77465e-10	1.59432e-09
							NCI_Plexin_D1_Signaling_Main_Pathway	-3.09541	-4.996e-16	3.77465e-10	1.59432e-09
							NCI_Plexin_D1_Signaling_Pathway__cell_adhesion_mediated_by_integrin_	-3.92085	-6.10623e-16	3.77465e-10	1.59432e-09
							Ras_Pathway_Increased_T_cell_Adhesion	-2.10045	-3.33067e-16	3.77465e-10	1.59432e-09
							KEGG_Insulin_secretion_Main_Pathway	-5.78752	8.41944e-16	1.18775e-09	4.9892e-09
							KEGG_Neuroactive_ligand_receptor_interaction_Main_Pathway	-2.24276	1.38778e-16	1.88672e-09	7.90355e-09
							MAPK_Signaling_Pathway	-1.39093	1.0177e-16	1.94777e-09	8.13698e-09
							PPAR_Pathway	-4.41199	-4.62606e-16	2.43486e-09	1.01442e-08
							KEGG_Tyrosine_metabolism_Main_Pathway	-3.3568	-4.62593e-16	4.12045e-09	1.712e-08
							NCI_Alpha_synuclein_signaling_Main_Pathway	-5.4144	2.12757e-16	7.58661e-09	3.1099e-08
							NCI_Alpha_synuclein_signaling_Pathway__cell_death_	-7.97911	2.40512e-16	7.58661e-09	3.1099e-08
							NCI_Alpha_synuclein_signaling_Pathway__Pathway_negative_regulation_of_transcription_via_TOR1A_SNCA_STUB1_FKBP1A_	-7.97911	2.40512e-16	7.58661e-09	3.1099e-08
							NCI_Alpha_synuclein_signaling_Pathway__neuron_apoptosis_	-7.58015	3.51534e-16	7.58661e-09	3.1099e-08
							HGF_Pathway	-2.58785	-1.06378e-16	8.81642e-08	3.54745e-07
							KEGG_Mucin_type_O_Glycan_biosynthesis_Main_Pathway	-2.52575	9.23944e-18	2.23314e-07	8.9384e-07
							mucin_core_1_and_core_2_O_glycosylation	-2.89993	2.08167e-17	2.23314e-07	8.9384e-07
							JAK_STAT_Pathway	-0.840535	-1.71159e-16	3.94179e-07	1.56545e-06
							Nitric_Oxide_Pathway_in_Skeletal_Muscle	-5.11646	-1.11022e-16	4.65952e-07	1.8457e-06
							KEGG_Focal_adhesion_Main_Pathway	-1.67859	2.498e-16	5.82221e-07	2.28847e-06
							reactome_regulation_of_FZD_by_ubiquitination_Main_Pathway	-6.36703	-9.99201e-16	1.84947e-06	7.21388e-06
							mTOR_Pathway	-0.806357	1.3415e-16	1.91256e-06	7.44097e-06
							NCI_Signaling_events_mediated_by_VEGFR1_and_VEGFR2_Main_Pathway	-2.67196	1.29544e-16	2.75275e-06	1.06826e-05
							reactome_G_alpha_i_signalling_events_Main_Pathway	-1.45615	3.88578e-16	3.37264e-06	1.30378e-05
							KEGG_AMPK_signaling_Main_Pathway	-3.21313	-2.15106e-16	3.3767e-06	1.30378e-05
							KEGG_Endometrial_cancer_Main_Pathway	-9.16822	-8.14118e-16	3.60133e-06	1.38006e-05
							KEGG_Non_small_cell_lung_cancer_Main_Pathway	-7.15568	-6.29135e-16	3.60133e-06	1.38006e-05
							PLAU_mediated_Signaling_Events_During_Cell_Adhesion	-9.77943	-8.6963e-16	3.60133e-06	1.38006e-05
							KEGG_Toll_like_receptor_signaling_Main_Pathway	-4.32792	2.40539e-16	3.9684e-06	1.51692e-05
							KEGG_HTLV_I_infection_Main_Pathway	-1.70076	-2.00077e-16	8.27261e-06	3.14647e-05
							NCI_Integrin_linked_kinase_signaling_Main_Pathway	-3.89152	-5.36626e-16	9.72802e-06	3.68478e-05
							ILK_Signaling_Pathway_Cell_Cycle_Proliferation	-5.74376	-3.1572e-16	9.76022e-06	3.68478e-05
							ILK_Signaling_Pathway_Cell_Migration_Retraction	-5.74376	-3.1572e-16	9.76022e-06	3.68478e-05
							KEGG_Choline_metabolism_in_cancer_Main_Pathway	-6.17648	-1.05471e-15	1.33961e-05	5.0193e-05
							Lipoxins_Influence_on_Cell_Growth_and_Proliferation	-6.58377	-1.47451e-15	1.50786e-05	5.6232e-05
							MAPK_Signaling_Pathway_Gene_Expression_Cell_Proliferation_Cell_Survival_Tumorigenesis_Differentiation_Development_via_PXN_CREB3_RPS6KA5_RPS6KA6	-4.44329	-6.66134e-16	2.75424e-05	0.000100989
							KEGG_Thyroid_hormone_signaling_Main_Pathway	-2.65054	-1.38778e-16	3.44468e-05	0.000126003
							KEGG_Inositol_phosphate_metabolism_Main_Pathway	-2.91782	2.03527e-16	4.20565e-05	0.000153471
							KEGG_Oocyte_meiosis_Main_Pathway	-2.13863	-2.96078e-16	5.5151e-05	0.000200776
							reactome_Laminin_interactions_Main_Pathway	-13.958	-5.18104e-16	5.53445e-05	0.000201002
							NCI_Osteopontin_mediated_events_Main_Pathway	-8.02505	3.70029e-16	6.6337e-05	0.00023922
							NCI_Osteopontin_mediated_events_Pathway__bone_resorption_	-18.6035	7.03232e-16	6.6337e-05	0.00023922
							SPP1_Pathway_in_Osteoclasts	-6.01879	1.8501e-16	6.6337e-05	0.00023922
							Ras_Signaling	-3.97449	-5.18104e-16	6.80067e-05	0.000244664
							NCI_Signaling_events_mediated_by_HDAC_Class_II_Main_Pathway	-6.04992	-4.81061e-16	8.06488e-05	0.000284785
							Neuronal_Development_Induced_by_CDK5	-3.4743	1.11022e-16	9.08245e-05	0.000319979
							ERK_Signaling_Pathway_Gene_Expression_via_CAPN6_TP53_FOS_ATF1_MYC_ELK3_MYLK_ETS1_SRF_HIST1H3B_CREB3_STAT3_NFKB2_HMGN1_ESR2_ELK1_PAX6_JUN	-2.31772	1.48012e-16	0.000108529	0.000381475
							Inside_out_Signaling_through_Integrins	-0.352465	-2.45174e-16	0.000225511	0.000780103
							KEGG_MAPK_signaling_Main_Pathway	-0.577856	-3.37697e-16	0.000418867	0.00144571
							NCI_TNF_receptor_signaling_pathway__Main_Pathway	-4.88468	1.09176e-15	0.000480671	0.00165156
							KEGG_cAMP_signaling_Main_Pathway	-1.32671	-1.57284e-16	0.000941639	0.00322818
							mucin_core_1_and_core_2_iOi_glycosylation	-2.79636	5.3162e-17	0.00126569	0.00431012
							ILK_Signaling_Pathway_Cytoskeletal_Adhesion_Complexes	-1.45736	3.05311e-16	0.0013686	0.00465021
							reactome_temp_Post_translational_modification_synthesis_of_GPI_anchored_proteins	-2.00568	3.1455e-16	0.00185007	0.00625831
							ILK_Signaling_Pathway_Epithelial_Mesenchymal_Transition_Tubulo_Interstitial_Fibrosis	-1.24383	3.2382e-16	0.00286082	0.0096348
							reactome_Retinoid_metabolism_and_transport_Main_Pathway	-1.21551	-1.94289e-16	0.00310842	0.0104457
							NCI_Regulation_of_RAC1_activity_Main_Pathway	-2.62464	-5.73597e-16	0.00324623	0.0108848
							Chemokine_Pathway	-0.855224	-1.71153e-16	0.00566935	0.0189267
							KEGG_Viral_carcinogenesis_Main_Pathway	-1.24804	3.14559e-16	0.00615816	0.0205138
							KEGG_NF_kappa_B_signaling_Main_Pathway	-2.09198	5.18086e-16	0.0080261	0.0266202
							KEGG_Phosphatidylinositol_signaling_system_Main_Pathway	-1.24008	3.70074e-17	0.010253	0.0338593
							Ephrin_B_Pathway	-1.28966	-2.96078e-16	0.0103499	0.0341055
							Akt_Signaling_Pathway	-0.440245	1.5208e-16	0.0105866	0.0348106
							KEGG_Ras_signaling_Main_Pathway	-1.19652	1.85173e-17	0.020443	0.0663637
							Cytoskeleton_Reorganization	-1.5631	4.62606e-16	0.0255573	0.0826156
							FN1_Influence_on_Cell_Motility_via_Integrins	-4.59735	7.40198e-16	0.0404998	0.130093

## Sheet: HuTu80_SLC39A8_knockout_vs_WT
Upregulated_mol_pathway	test_mean_pal	control_mean_pal	pval	padj			Downregulated_mol_pathway	test_mean_pal	control_mean_pal	pval	padj
adenosine_ribonucleotides_de_novo_biosynthesis	5.37047	0	0	0			Akt_Signaling_Pathway_Aggregation_and_Neurodegeneration	-7.26159	0	0	0
Akt_Signaling_Pathway_Synaptic_Transmission	7.08939	0	0	0			biocarta_egf_signaling_Main_Pathway	-16.5668	-1.07785e-15	0	0
biocarta_chrebp_regulation_by_carbohydrates_and_camp_Main_Pathway	4.11451	0	0	0			biocarta_hypoxia_inducible_factor_in_the_cardivascular_system_Main_Pathway	-13.9132	0	0	0
biocarta_ctcf_first_multivalent_nuclear_factor_Main_Pathway	10.1287	0	0	0			biocarta_map_kinase_inactivation_of_smrt_corepressor_Main_Pathway	-25.5406	-1.67459e-15	0	0
biocarta_fas_signaling_pathway_cd95__Main_Pathway	16.2227	0	0	0			biocarta_mcalpain_and_friends_in_cell_motility_Main_Pathway	-10.2162	-6.7076e-16	0	0
biocarta_rac1_cell_motility_signaling_Main_Pathway	5.2635	0	0	0			biocarta_role_of_egf_receptor_transactivation_by_gpcrs_in_cardiac_hypertrophy_Main_Pathway	-16.1309	-1.04546e-15	0	0
biocarta_rac1_cell_motility_signaling_Pathway__phosphatidic_acid_metabolic_process_	8.02058	0	0	0			biocarta_sprouty_regulation_of_tyrosine_kinase_signals_Main_Pathway	-16.1309	8.41928e-16	0	0
biocarta_stathmin_and_breast_cancer_resistance_to_antimicrotubule_agents_Main_Pathway	7.01233	4.26742e-16	0	0			biocarta_stress_induction_of_hsp_regulation_Main_Pathway	-14.3509	0	0	0
biocarta_tgf_beta_signaling_Main_Pathway	13.1672	0	0	0			cAMP_Pathway_Cell_Growth	-3.37304	0	0	0
CCR3_Pathway_in_Eosinophils	6.97166	-4.71845e-16	0	0			cAMP_Pathway_Cell_Survival	-2.36113	0	0	0
CDC42_Pathway	5.97328	0	0	0			cAMP_Pathway_Chemotaxis	-3.37304	0	0	0
Chemokine_Pathway_Cell_Activation	15.3381	0	0	0			cAMP_Pathway_Cytokine_Production	-3.17845	0	0	0
Chemokine_Pathway_Gene_Expression_and_Apoptosis_via_ELK1	27.8002	0	0	0			cAMP_Pathway_Fatty_Acid_Metabolism	-2.54276	0	0	0
Chemotaxis_Driven_by_CCL2	10.0028	-6.80012e-16	0	0			CDP_diacylglycerol_biosynthesis	-11.0245	0	0	0
CXC_Chemokine_Receptor_Pathway	11.6057	-5.04231e-16	0	0			DNA_Repair_Mechanisms_Pathway	-4.37868	4.22122e-17	0	0
EGF_Pathway_Gene_Expression_via_FOS_NFKB2_MYC_STAT1_ELK1_STAT3_JUN	3.54658	-5.13478e-16	0	0			EGF_Pathway_Actin_Cytoskeletal_Rearrangement	-14.0727	0	0	0
eicosapentaenoate_biosynthesis	10.3931	0	0	0			Glucocorticoid_Receptor_Signaling_Pathway	-3.81422	1.96311e-16	0	0
Estrogen_Pathway	3.57825	3.41174e-17	0	0			Glucocorticoid_Receptor_Signaling_Pathway_Inflammatory_Cytokines	-8.44576	4.62884e-16	0	0
fatty_acid__beta__oxidation	7.79484	0	0	0			GSK3_Signaling_Pathway_Gene_Expression_via_CTNNB1	-6.87192	1.89661e-16	0	0
fatty_acid__beta__oxidation__peroxisome_	8.31449	0	0	0			GSK3_Signaling_Pathway_Glycogen_Synthesis	-14.3485	0	0	0
fatty_acid_beta_oxidation	7.79484	0	0	0			GSK3_Signaling_Pathway_Protein_Synthesis	-13.0825	0	0	0
fatty_acid_beta_oxidation_peroxisome	8.31449	0	0	0			heparan_sulfate_biosynthesis	-7.78474	-7.26266e-16	0	0
Gamma_Aminobutyric_Acid_A_Receptor_Pathway	17.0774	0	0	0			heparan_sulfate_biosynthesis_late_stages	-10.3797	-9.76067e-16	0	0
glutathione_mediated_detoxification	5.98736	0	0	0			HGF_Pathway_Cell_Adhesion_and_Cell_Migration	-18.7933	-3.09928e-16	0	0
GSK3_Signaling_Pathway_b_CTNN_Degradation	4.29344	0	0	0			IGF1R_Signaling_Pathway_Cell_Migration	-16.411	5.75928e-16	0	0
Hedgehog_Signaling_in_Mammals_no_Tubulin_Pathway	8.366	-5.68989e-16	0	0			ILK_Signaling_Pathway_Actin_Polymerization_Cytoskeletal_Reorganization	-12.2462	0	0	0
Hedgehog_Signaling_in_Mammals_Pathway	10.0102	-6.21605e-16	0	0			ILK_Signaling_Pathway_Cell_Motility	-10.1348	0	0	0
HGF_Pathway_Cell_Cycle_Progression	37.067	0	0	0			JAK_STAT_Pathway_JAK_Degradation	-4.29344	0	0	0
HGF_Pathway_Gene_Expression_via_JUN_STAT3_FOS_ELK1_ETS2	26.1649	0	0	0			KEGG_Chemical_carcinogenesis_Main_Pathway	-5.41516	0	0	0
icosapentaenoate_biosynthesis_II__metazoa_	9.59364	0	0	0			KEGG_Fatty_acid_degradation_Main_Pathway	-1.10323	0	0	0
IGF1R_Signaling_Pathway_Apoptosis	31.5987	0	0	0			KEGG_Ferroptosis_Main_Pathway	-6.38403	-1.19349e-15	0	0
IGF1R_Signaling_Pathway_Gene_Expression_Proliferation_Growth_Survival_via_NFAT5_CREB3	29.32	0	0	0			KEGG_Glutathione_metabolism_Main_Pathway	-0.158659	0	0	0
ILK_Signaling_Pathway_MMP2_MMP9_Gene_Expression_Tissue_Invasion_via_FOS	10.1092	1.21199e-15	0	0			KEGG_Glycosaminoglycan_biosynthesis_chondroitin_sulfate_dermatan_sulfate_Main_Pathway	-16.1799	0	0	0
Inside_out_Signaling_through_Integrins	7.61543	-2.45174e-16	0	0			KEGG_Glycosaminoglycan_biosynthesis_heparan_sulfate_heparin_Main_Pathway	-9.0822	-8.41924e-16	0	0
Intermediate_Filaments_in_Epithelial_Cells	18.8567	-1.9799e-15	0	0			KEGG_Morphine_addiction_Main_Pathway	-6.30315	4.34837e-16	0	0
IP3_Pathway	10.308	-5.55112e-16	0	0			KEGG_Pathogenic_Escherichia_coli_infection_Main_Pathway	-9.58584	-7.86408e-17	0	0
isoleucine_degradation	22.6102	-3.33067e-16	0	0			KEGG_Phagosome_Main_Pathway	-7.81068	-6.01371e-17	0	0
Junctional_Cell_Adhesion_in_Endothelium	5.43568	0	0	0			KEGG_Retinol_metabolism_Main_Pathway	-3.2275	0	0	0
KEGG_Alanine_aspartate_and_glutamate_metabolism_Main_Pathway	18.7657	7.63278e-16	0	0			NCI_Arf6_signaling_events_Main_Pathway	-10.2162	-6.7076e-16	0	0
KEGG_Alcoholism_Main_Pathway	11.9902	-4.48715e-16	0	0			NCI_Beta5_beta6_beta7_and_beta8_integrin_cell_surface_interactions_Main_Pathway	-14.5865	0	0	0
KEGG_Amphetamine_addiction_Main_Pathway	12.6395	0	0	0			NCI_E_cadherin_signaling_in_the_nascent_adherens_junction_Main_Pathway	-6.18821	0	0	0
KEGG_Arginine_and_proline_metabolism_Main_Pathway	7.41354	3.58555e-17	0	0			NCI_ErbB_receptor_signaling_network_Main_Pathway	-20.4324	4.44089e-16	0	0
KEGG_Biosynthesis_of_unsaturated_fatty_acids_Main_Pathway	5.57643	0	0	0			NCI_ErbB1_downstream_signaling_Pathway__cell_proliferation_	-15.7173	-1.02696e-15	0	0
KEGG_Cell_cycle_Main_Pathway	3.4096	3.1843e-16	0	0			NCI_Glucocorticoid_receptor_regulatory_network_Pathway__MAPKKK_cascade_	-23.4107	0	0	0
KEGG_Chagas_disease_American_trypanosomiasis__Main_Pathway	12.7786	6.98515e-16	0	0			NCI_Internalization_of_ErbB1_Main_Pathway	-8.06544	-5.22732e-16	0	0
KEGG_Dopaminergic_synapse_Main_Pathway	11.6849	-2.40544e-16	0	0			NCI_PDGFR_beta_signaling_Pathway__cell_migration_	-19.5477	2.03527e-16	0	0
KEGG_Drug_metabolism_other_enzymes_Main_Pathway	5.73799	0	0	0			NCI_Signaling_events_mediated_by_TCPTP_Pathway__macrophage_differentiation_	-13.8799	0	0	0
KEGG_ECM_receptor_interaction_Main_Pathway	13.7978	6.4763e-16	0	0			NCI_Signaling_events_mediated_by_VEGFR1_and_VEGFR2_Pathway__focal_adhesion_assembly_	-15.6516	0	0	0
KEGG_GABAergic_synapse_Main_Pathway	10.7007	-7.21645e-16	0	0			PTEN_Pathway_Cell_Cycle	-4.73787	1.01773e-16	0	0
KEGG_Glyoxylate_and_dicarboxylate_metabolism_Main_Pathway	13.328	0	0	0			PTEN_Pathway_Differentiation	-4.68852	9.48338e-17	0	0
KEGG_Hedgehog_signaling_Main_Pathway	9.74059	0	0	0			PTEN_Pathway_DNA_Repair	-5.2337	1.13333e-16	0	0
KEGG_Hepatitis_B_Main_Pathway	14.9379	0	0	0			PTEN_Pathway_Genomic_Stability	-5.42287	1.11022e-16	0	0
KEGG_Hepatitis_C_Main_Pathway	2.94291	-4.25585e-16	0	0			PTEN_Pathway_Migration	-6.09177	9.02056e-17	0	0
KEGG_Nicotine_addiction_Main_Pathway	16.7883	-1.85037e-16	0	0			PTEN_Pathway_Proliferation	-6.14818	8.78904e-17	0	0
KEGG_NOD_like_receptor_signaling_Main_Pathway	15.5986	-2.77556e-16	0	0			PTEN_Pathway_Proliferation_CyclinA2_Geminin_AuroraA_PLK1	-7.59983	-3.65448e-16	0	0
KEGG_Ovarian_steroidogenesis_Main_Pathway	6.06101	0	0	0			PTEN_Pathway_Synaptic_Transmission	-10.5267	1.17961e-16	0	0
KEGG_Primary_immunodeficiency_Main_Pathway	5.13975	0	0	0			Ras_Pathway_Increased_T_cell_Adhesion	-27.7306	-3.33067e-16	0	0
KEGG_Prion_diseases_Main_Pathway	9.37798	2.41242e-15	0	0			reactive_oxygen_species_degradation	-13.6547	0	0	0
KEGG_Proteasome_Main_Pathway	2.92734	0	0	0			reactome_Adherens_junctions_interactions_Main_Pathway	-2.59226	0	0	0
KEGG_Retrograde_endocannabinoid_signaling_Main_Pathway	18.0987	-6.245e-16	0	0			reactome_Chondroitin_sulfate_biosynthesis_Main_Pathway	-11.1354	0	0	0
KEGG_Steroid_biosynthesis_Main_Pathway	8.27845	0	0	0			reactome_CREB_phosphorylation_through_the_activation_of_CaMKII_Main_Pathway	-21.3164	0	0	0
KEGG_Steroid_hormone_biosynthesis_Main_Pathway	2.14107	0	0	0			reactome_Detoxification_of_Reactive_Oxygen_Species_Main_Pathway	-6.00807	0	0	0
KEGG_Ubiquitin_mediated_proteolysis_Main_Pathway	1.98994	0	0	0			reactome_EGFR_downregulation_Main_Pathway	-12.2595	-2.23895e-15	0	0
KEGG_Valine_leucine_and_isoleucine_degradation_Main_Pathway	2.94916	6.36043e-17	0	0			reactome_Formation_of_tubulin_folding_intermediates_by_CCT_TriC_Main_Pathway	-10.5444	-8.32667e-17	0	0
leucine_degradation	22.6102	-3.33067e-16	0	0			reactome_GRB2_SOS_provides_linkage_to_MAPK_signaling_for_Integrins_Main_Pathway	-12.6417	0	0	0
MAPK_Family_Pathway_Gene_Expression_via_ATF2_JUN_ELK1_NFKB2_CREB3	14.3485	0	0	0			reactome_Loss_of_Nlp_from_mitotic_centrosomes_Main_Pathway	-3.51481	1.69136e-16	0	0
MAPK_Signaling_Pathway_Gene_Expression_Apoptosis_Inflammation_Tumorigenesis_via_MYC_HSF1_STAT2	15.8858	0	0	0			reactome_p130Cas_linkage_to_MAPK_signaling_for_integrins_Main_Pathway	-11.7387	0	0	0
Mitosis_Initiation	6.4683	0	0	0			reactome_Post_chaperonin_tubulin_folding_Main_Pathway	-11.716	-1.0177e-16	0	0
NAD_de_novo_biosynthesis	14.4758	0	0	0			reactome_Prefoldin_mediated_transfer_of_substrate_to_CCT_TriC_Main_Pathway	-8.11109	-6.4763e-17	0	0
NCI_Alpha4_beta1_integrin_signaling_events_Pathway__cell_adhesion_	13.3573	0	0	0			reactome_Ras_activation_uopn_Ca2_infux_through_NMDA_receptor_Main_Pathway	-18.8086	0	0	0
NCI_Alpha9_beta1_integrin_signaling_events_Main_Pathway	7.63272	0	0	0			reactome_Recruitment_of_mitotic_centrosome_proteins_and_complexes_Main_Pathway	-3.1013	1.49764e-16	0	0
NCI_Arf6_downstream_Main_Pathway	13.4746	0	0	0			reactome_Regulation_of_PLK1_Activity_at_G2_M_Transition_Main_Pathway	-2.97026	1.43693e-16	0	0
NCI_Arf6_trafficking_events_Pathway__calcium_ion_dependent_exocytosis_	14.036	0	0	0			reactome_Signaling_by_constitutively_active_EGFR_Main_Pathway	-22.7027	-1.4803e-15	0	0
NCI_Arf6_trafficking_events_Pathway__clathrin_coat_assembly_	12.9563	0	0	0			reactome_Synthesis_of_PA_Main_Pathway	-3.15408	0	0	0
NCI_Aurora_B_signaling_Main_Pathway	4.55422	0	0	0			reactome_Synthesis_secretion_and_deacylation_of_Ghrelin_Main_Pathway	-16.0654	2.01691e-15	0	0
NCI_Beta1_integrin_cell_surface_interactions_Main_Pathway	24.3263	7.9566e-16	0	0			reactome_Transcriptional_regulation_of_pluripotent_stem_cells_Main_Pathway	-26.5576	0	0	0
NCI_Beta3_integrin_cell_surface_interactions_Main_Pathway	22.159	7.49401e-16	0	0			reactome_Triglyceride_Biosynthesis_Main_Pathway	-11.5757	0	0	0
NCI_Caspase_Cascade_in_Apoptosis_Pathway__neuron_apoptosis_	13.8194	0	0	0			reactome_Unblocking_of_NMDA_receptor_glutamate_binding_and_activation_Main_Pathway	-24.5958	0	0	0
NCI_CD40_CD40L_signaling_Main_Pathway	26.9578	0	0	0			reactome_Voltage_gated_Potassium_channels_Main_Pathway	-6.25368	0	0	0
NCI_Ceramide_signaling_Main_Pathway	6.96561	1.1426e-15	0	0			reactome_WNT5A_dependent_internalization_of_FZD2_FZD5_and_ROR2_Main_Pathway	-17.3332	0	0	0
NCI_Ceramide_signaling_Pathway__cell_survival_	19.1554	1.25826e-15	0	0			TRH_Influence_on_Cytoskeleton	-6.84337	8.00286e-16	0	0
NCI_Ceramide_signaling_Pathway__ganglioside_biosynthetic_process_	18.0286	1.18887e-15	0	0			triacylglycerol_biosynthesis	-8.57458	0	0	0
NCI_Ceramide_signaling_Pathway__negative_regulation_of_cell_cycle_	18.0286	1.18887e-15	0	0			NCI_Glucocorticoid_receptor_regulatory_network_Main_Pathway	-12.7087	2.31305e-16	4.32928e-275	2.30643e-274
NCI_EPHA_forward_signaling_Main_Pathway	15.7114	1.34159e-16	0	0			NCI_Endogenous_TLR_signaling_Pathway__regulation_of_apoptosis_	-21.8337	3.20112e-15	4.00686e-267	2.06279e-266
NCI_EPHA_forward_signaling_Pathway__axon_guidance_	14.3947	0	0	0			reactome_MyD88_Mal_cascade_initiated_on_plasma_membrane_Main_Pathway	-20.0142	2.96059e-15	4.00686e-267	2.06279e-266
NCI_EPHA_forward_signaling_Pathway__cell_cell_adhesion_	16.4511	0	0	0			reactome_p75NTR_recruits_signalling_complexes_Main_Pathway	-18.4747	2.72005e-15	4.00686e-267	2.06279e-266
NCI_ErbB2_ErbB3_signaling_events_Main_Pathway	29.5885	0	0	0			reactome_TRAF6_mediated_NF_kB_activation_Main_Pathway	-12.0085	1.77636e-15	4.00686e-267	2.06279e-266
NCI_Integrins_in_angiogenesis_Main_Pathway	23.8512	1.29757e-15	0	0			biocarta_nf_kb_signaling_Main_Pathway	-11.4367	1.68383e-15	4.00686e-267	2.06279e-266
NCI_Integrins_in_angiogenesis_Pathway__angiogenesis_	15.75	1.72085e-15	0	0			biocarta_nf_kb_signaling_Pathway__Pathway_protein_ubiquitination_of_CHUK_	-13.3428	1.97989e-15	4.00686e-267	2.06279e-266
NCI_mTOR_signaling_Pathway__lipid_biosynthetic_process_	13.4396	0	0	0			reactome_RIP_mediated_NFkB_activation_via_ZBP1_Main_Pathway	-11.4367	1.68383e-15	4.00686e-267	2.06279e-266
NCI_mTOR_signaling_Pathway__Pathway_rRNA_transcription_via_RRN3_	11.5197	0	0	0			reactome_TAK1_activates_NFkB_by_phosphorylation_and_activation_of_IKKs_complex_Main_Pathway	-15.0107	2.22045e-15	4.00686e-267	2.06279e-266
NCI_mTOR_signaling_Pathway__translational_initiation_	12.4058	0	0	0			reactome_Integrin_cell_surface_interactions_Main_Pathway	-14.0567	1.96574e-17	4.16864e-264	2.12461e-263
NCI_N_cadherin_signaling_events_Main_Pathway	16.4518	0	0	0			KEGG_beta_Alanine_metabolism_Main_Pathway	-10.9914	3.07633e-16	7.19119e-257	3.59324e-256
NCI_Nectin_adhesion_Main_Pathway	8.11035	0	0	0			GSK3_Signaling_Pathway	-5.09966	-1.34149e-16	1.06609e-246	5.29238e-246
NCI_Nephrin_Neph1_signaling_in_the_kidney_podocyte_Main_Pathway	25.9577	1.52656e-16	0	0			KEGG_Gastric_acid_secretion_Main_Pathway	-7.69452	9.80697e-16	5.23975e-243	2.47271e-242
NCI_p75_NTR_mediated_signaling_Pathway__neuron_apoptosis_	18.5335	0	0	0			KEGG_Cocaine_addiction_Main_Pathway	-6.83958	8.78927e-16	5.23975e-243	2.47271e-242
NCI_Regulation_of_nuclear_beta_catenin_signaling_and_target_gene_transcription_Main_Pathway	20.4556	-3.5158e-16	0	0			KEGG_Herpes_simplex_infection_Main_Pathway	-5.34857	-8.2342e-16	1.63259e-239	7.68071e-239
NCI_Regulation_of_RhoA_activity_Main_Pathway	4.56088	0	0	0			KEGG_Calcium_signaling_Main_Pathway	-11.2756	6.19865e-16	7.36979e-202	3.40435e-201
NCI_Signaling_events_mediated_by_Hepatocyte_Growth_Factor_Receptor_c_Met__Main_Pathway	2.35439	0	0	0			KEGG_Hippo_signaling_Main_Pathway	-7.7618	-1.8967e-16	4.52625e-132	1.9224e-131
NCI_Syndecan_1_mediated_signaling_events_Main_Pathway	37.4741	-4.44089e-16	0	0			biocarta_phospholipids_as_signalling_intermediaries_Main_Pathway	-5.25344	-9.4369e-16	1.68665e-121	7.124e-121
NCI_Syndecan_1_mediated_signaling_events_Pathway__Tumor_Cell_Invasion_	44.4137	-5.55112e-16	0	0			NCI_Arf6_trafficking_events_Pathway__cell_adhesion_mediated_by_integrin_	-15.2884	-6.66134e-16	5.34562e-115	2.21503e-114
NCI_Syndecan_4_mediated_signaling_events_Main_Pathway	11.5626	0	0	0			NCI_Plexin_D1_Signaling_Main_Pathway	-11.2652	-4.996e-16	5.34562e-115	2.21503e-114
NCI_Syndecan_4_mediated_signaling_events_Pathway__cell_migration_	22.0741	0	0	0			NCI_Plexin_D1_Signaling_Pathway__cell_adhesion_mediated_by_integrin_	-14.2692	-6.10623e-16	5.34562e-115	2.21503e-114
NCI_TRAIL_signaling_Main_Pathway	7.70526	8.47119e-16	0	0			biocarta_inactivation_of_gsk3_by_akt_causes_accumulation_of_b_catenin_in_alveolar_macrophages_Main_Pathway	-13.1096	7.40158e-16	2.5153e-114	1.03663e-113
NGF_Pathway_Apoptosis	37.067	0	0	0			chondroitin_sulfate_biosynthesis_late_stages	-16.2748	1.01772e-15	1.34741e-110	5.52331e-110
Nicotine_Influence_on_Glutamatergic_Neurons	16.1572	-4.39459e-16	0	0			Caspase_Cascade_Pathway	-3.82193	-2.54471e-17	2.50012e-105	1.01667e-104
Notch_Signaling_Pathway	10.1644	-2.04466e-15	0	0			NCI_Signaling_events_mediated_by_VEGFR1_and_VEGFR2_Pathway__angiogenesis_	-6.20159	1.02696e-15	6.41678e-89	2.45896e-88
Notch_Signaling_Pathway_Gene_Expression_Chromatin_Remodeling_via_RBPJ	12.4232	-2.498e-15	0	0			NCI_Signaling_events_mediated_by_VEGFR1_and_VEGFR2_Pathway__regulation_of_vascular_permeability_	-5.97607	9.99201e-16	6.41678e-89	2.45896e-88
p53_Signaling_Pathway_DNA_Repair	13.0825	0	0	0			NCI_IL1_mediated_signaling_events_Main_Pathway	-9.23734	1.94289e-16	8.40187e-83	3.16415e-82
p53_Signaling_Pathway_Gene_Expression_DNA_Replication_and_Repair_via_TP53	11.4052	0	0	0			biocarta_nfkb_activation_by_nontypeable_hemophilus_influenzae_Main_Pathway	-20.0142	4.81133e-16	8.40187e-83	3.16415e-82
PTEN_Pathway_Angiogenesis_and_Tumorigenesis	4.48009	4.00143e-16	0	0			biocarta_signal_transduction_through_il1r_Main_Pathway	-8.89521	1.75767e-16	8.40187e-83	3.16415e-82
purine_nucleotides_de_novo_biosynthesis	3.08516	0	0	0			KEGG_Gap_junction_Main_Pathway	-2.75593	1.58669e-15	4.11138e-80	1.54076e-79
purine_nucleotides_ide_novoi_biosynthesis	5.27283	0	0	0			KEGG_Histidine_metabolism_Main_Pathway	-6.73304	3.86256e-16	3.60578e-73	1.31896e-72
RANK_Signaling_in_Osteoclasts_Pathway_Expression_of_Osteoclastic_Genes_via_JUN_NFAT5_NFKB2_MITF_FOS	23.3121	0	0	0			JAK_STAT_Pathway_Nml_SOCS_BCL_XL_p21_Myc_Nos2_Gene_Expression_via_STAT2	-1.64266	-1.914e-16	7.25664e-66	2.61068e-65
reactome_Acetylcholine_Neurotransmitter_Release_Cycle_Main_Pathway	13.5886	0	0	0			KEGG_Glutamatergic_synapse_Main_Pathway	-3.24109	3.57645e-16	1.2827e-60	4.56105e-60
reactome_Activation_of_DNA_fragmentation_factor_Main_Pathway	10.1927	0	0	0			NCI_Thromboxane_A2_receptor_signaling_Main_Pathway	-3.12939	-4.07082e-16	5.36993e-56	1.87886e-55
reactome_Activation_of_G_protein_gated_Potassium_channels_Main_Pathway	14.2603	0	0	0			KEGG_Leishmaniasis_Main_Pathway	-4.90144	-6.93889e-17	4.1878e-51	1.44867e-50
reactome_Activation_of_NF_kappaB_in_B_cells_Main_Pathway	2.30006	0	0	0			NCI_CXCR4_mediated_signaling_events_Pathway__chemotaxis_	-4.20897	5.30825e-16	1.04884e-43	3.53233e-43
reactome_ADP_signalling_through_P2Y_purinoceptor_1_Main_Pathway	8.91271	0	0	0			reactome_Signaling_by_ERBB2_Main_Pathway	-7.12806	5.55112e-16	1.40774e-40	4.63885e-40
reactome_Adrenaline_noradrenaline_inhibits_insulin_secretion_Main_Pathway	20.0056	-1.36002e-15	0	0			reactome_HS_GAG_degradation_Main_Pathway	-9.84224	-1.38778e-15	5.79175e-40	1.89222e-39
reactome_Antigen_processing_Ubiquitination_Proteasome_degradation_Main_Pathway	1.43852	0	0	0			chondroitin_sulfate_biosynthesis	-7.00474	7.21645e-16	2.45831e-38	7.94663e-38
reactome_APC_C_Cdc20_mediated_degradation_of_Securin_Main_Pathway	2.01255	0	0	0			biocarta_extrinsic_prothrombin_activation_Main_Pathway	-34.035	-1.15272e-15	1.97393e-36	6.27471e-36
reactome_APC_C_Cdh1_mediated_degradation_of_Cdc20_and_other_APC_C_Cdh1_targeted_proteins_in_late_mitosis_early_G1_Main_Pathway	1.86671	0	0	0			reactome_HS_GAG_biosynthesis_Main_Pathway	-7.03138	-8.51171e-16	6.39319e-34	1.99493e-33
reactome_Asymmetric_localization_of_PCP_proteins_Main_Pathway	10.0438	0	0	0			KEGG_Mucin_type_O_Glycan_biosynthesis_Main_Pathway	-5.89396	9.23944e-18	1.26773e-33	3.93974e-33
reactome_Autodegradation_of_Cdh1_by_Cdh1_APC_C_Main_Pathway	2.14672	0	0	0			mucin_core_1_and_core_2_O_glycosylation	-6.76714	2.08167e-17	1.26773e-33	3.93974e-33
reactome_Autodegradation_of_the_E3_ubiquitin_ligase_COP1_Main_Pathway	2.52555	0	0	0			Integrins_Function_in_Carcinoma_Progression	-9.40253	5.18095e-16	3.02606e-31	9.25369e-31
reactome_Branched_chain_amino_acid_catabolism_Main_Pathway	15.9602	-2.40542e-16	0	0			ILK_Signaling_Pathway_Loss_of_Occludin_Barrier_Dysfunction	-10.2911	-7.49401e-16	5.28191e-28	1.58354e-27
reactome_Cdc20_Phospho_APC_C_mediated_degradation_of_Cyclin_A_Main_Pathway	1.86671	0	0	0			ILK_Signaling_Pathway_Cell_Cycle_Proliferation	-14.2095	-3.1572e-16	7.36633e-28	2.19983e-27
reactome_CDK_mediated_phosphorylation_and_removal_of_Cdc6_Main_Pathway	2.57606	0	0	0			ILK_Signaling_Pathway_Cell_Migration_Retraction	-14.2095	-3.1572e-16	7.36633e-28	2.19983e-27
reactome_CDT1_association_with_the_CDC6_ORC_origin_complex_Main_Pathway	2.22074	0	0	0			NCI_Posttranslational_regulation_of_adherens_junction_stability_and_dissassembly_Pathway__axonogenesis_	-4.93481	-6.56886e-16	1.16198e-27	3.45656e-27
reactome_Cobalamin_Cbl_vitamin_B12_transport_and_metabolism_Main_Pathway	22.0526	0	0	0			NCI_Posttranslational_regulation_of_adherens_junction_stability_and_dissassembly_Main_Pathway	-2.78924	-3.56199e-16	1.16198e-27	3.45656e-27
reactome_Constitutive_Signaling_by_NOTCH1_PEST_Domain_Mutants_Main_Pathway	7.13672	9.55833e-16	0	0			KEGG_HTLV_I_infection_Main_Pathway	-4.03428	-2.00077e-16	3.90759e-26	1.11028e-25
reactome_Cross_presentation_of_soluble_exogenous_antigens_endosomes__Main_Pathway	2.62864	0	0	0			reactome_O_linked_glycosylation_of_mucins_Main_Pathway	-3.51371	3.33067e-16	4.53282e-26	1.28346e-25
reactome_DARPP_32_events_Main_Pathway	7.93524	0	0	0			Caspase_Cascade_Pathway_Activated_Tissue_Trans_glutaminase	-3.48187	-5.41234e-16	1.33938e-25	3.78543e-25
reactome_degradation_of_AXIN_Main_Pathway	2.38524	0	0	0			KEGG_Glycosaminoglycan_degradation_Main_Pathway	-7.25218	-6.75372e-16	6.74029e-25	1.89796e-24
reactome_Degradation_of_beta_catenin_by_the_destruction_complex_Main_Pathway	1.95156	0	0	0			KEGG_Metabolism_of_xenobiotics_by_cytochrome_P450_Main_Pathway	-1.96137	1.89668e-16	5.27104e-24	1.46004e-23
reactome_degradation_of_DVL_Main_Pathway	2.34188	0	0	0			biocarta_insulin_signaling_Main_Pathway	-18.6272	1.92435e-15	9.20315e-24	2.53543e-23
reactome_Dopamine_Neurotransmitter_Release_Cycle_Main_Pathway	12.7893	0	0	0			biocarta_growth_hormone_signaling_Main_Pathway	-10.7841	1.11022e-15	9.20315e-24	2.53543e-23
reactome_Downregulation_of_TGF_beta_receptor_signaling_Main_Pathway	7.90035	0	0	0			NCI_ErbB1_downstream_signaling_Main_Pathway	-5.82258	-4.07082e-16	2.31104e-23	6.34394e-23
reactome_ECM_proteoglycans_Main_Pathway	10.351	1.9799e-15	0	0			D_imyoi_inositol_5_phosphate_metabolism	-10.2035	-3.70074e-17	1.2966e-22	3.52131e-22
reactome_EPHA_mediated_growth_cone_collapse_Main_Pathway	12.7655	1.11022e-16	0	0			D_myo_inositol_5_phosphate_metabolism	-9.69328	-3.70074e-17	1.2966e-22	3.52131e-22
reactome_ER_Phagosome_Main_Pathway	1.95156	0	0	0			D_imyoi_inositol_145_trisphosphate_biosynthesis	-7.45637	-3.70165e-17	1.2966e-22	3.52131e-22
reactome_Formation_of_Senescence_Associated_Heterochromatin_Foci_SAHF__Main_Pathway	7.47462	0	0	0			D_myo_inositol__1_4_5__trisphosphate_biosynthesis	-7.45637	-3.70165e-17	1.2966e-22	3.52131e-22
reactome_G_beta_gamma_signalling_through_PI3Kgamma_Main_Pathway	8.5562	0	0	0			reactome_The_canonical_retinoid_cycle_in_rods_twilight_vision__Main_Pathway	-24.1386	-8.14109e-16	1.90306e-20	5.11385e-20
reactome_Glucagon_like_Peptide_1_GLP1_regulates_insulin_secretion_Main_Pathway	11.6637	0	0	0			KEGG_Influenza_A_Main_Pathway	-9.9098	5.38896e-16	2.25377e-20	6.03506e-20
reactome_Glucagon_signaling_in_metabolic_regulation_Main_Pathway	17.4956	0	0	0			PPAR_Pathway	-6.69645	-4.62606e-16	1.36873e-19	3.63964e-19
reactome_Glucagon_type_ligand_receptors_Main_Pathway	20.6766	0	0	0			reactome_Immunoregulatory_interactions_between_a_Lymphoid_and_a_non_Lymphoid_cell_v1	-2.32058	0	1.38573e-19	3.67845e-19
reactome_Glutamate_Neurotransmitter_Release_Cycle_Main_Pathway	12.0788	0	0	0			KEGG_Thyroid_hormone_signaling_Main_Pathway	-5.46882	-1.38778e-16	1.27565e-17	3.33983e-17
reactome_HDL_mediated_lipid_transport_Main_Pathway	34.9165	0	0	0			KEGG_Cytosolic_DNA_sensing_Main_Pathway	-8.54112	8.88178e-16	3.29905e-17	8.57864e-17
reactome_Hedgehog_ligand_biogenesis_Main_Pathway	2.1831	0	0	0			reactome_IRF3_mediated_induction_of_type_I_IFN_Main_Pathway	-12.0999	1.33227e-15	3.29905e-17	8.57864e-17
reactome_Hh_ligand_biogenesis_disease_Main_Pathway	2.34188	0	0	0			KEGG_Oxytocin_signaling_Main_Pathway	-3.67512	-4.16334e-16	4.85616e-17	1.26062e-16
reactome_NICD_traffics_to_nucleus_Main_Pathway	25.802	0	0	0			PLAU_mediated_Signaling_Events_During_Cell_Adhesion	-17.4619	-8.6963e-16	1.30793e-16	3.37238e-16
reactome_Norepinephrine_Neurotransmitter_Release_Cycle_Main_Pathway	12.7893	0	0	0			Cellular_Apoptosis_Pathway	-3.35214	-4.62597e-16	6.63513e-16	1.69367e-15
reactome_NOTCH1_Intracellular_Domain_Regulates_Transcription_Main_Pathway	9.31739	1.24784e-15	0	0			MAPK_Signaling_Pathway_Gene_Expression_Cell_Proliferation_Cell_Survival_Tumorigenesis_Differentiation_Development_via_PXN_CREB3_RPS6KA5_RPS6KA6	-8.50373	-6.66134e-16	1.01932e-15	2.58464e-15
reactome_Orc1_removal_from_chromatin_Main_Pathway	1.84005	0	0	0			superpathway_of_inositol_phosphate_compounds	-2.85097	5.55112e-17	1.0821e-15	2.7393e-15
reactome_Prostacyclin_signalling_through_prostacyclin_receptor_Main_Pathway	11.2582	0	0	0			NCI_SHP2_signaling_Main_Pathway	-1.29596	-4.48717e-16	5.99908e-15	1.51114e-14
reactome_Regulation_of_activated_PAK_2p34_by_proteasome_mediated_degradation_Main_Pathway	2.62864	0	0	0			mucin_core_1_and_core_2_iOi_glycosylation	-6.52545	5.3162e-17	5.37208e-14	1.33777e-13
reactome_Regulation_of_AMPK_activity_via_LKB1_Main_Pathway	10.8741	0	0	0			JAK_STAT_Pathway	-1.24491	-1.71159e-16	5.83588e-14	1.4509e-13
reactome_Retrograde_neurotrophin_signalling_Main_Pathway	19.7047	0	0	0			KEGG_Insulin_signaling_Main_Pathway	-6.54123	-7.86656e-17	1.74339e-13	4.2856e-13
reactome_RIG_I_MDA5_mediated_induction_of_IFN_alpha_beta_pathways_Main_Pathway	18.1951	0	0	0			NCI_CXCR4_mediated_signaling_events_Main_Pathway	-0.925758	4.75314e-16	5.33746e-13	1.30576e-12
reactome_SCF_beta_TrCP_mediated_degradation_of_Emi1_Main_Pathway	2.43025	0	0	0			KEGG_Collecting_duct_acid_secretion_Main_Pathway	-8.1137	1.2536e-15	2.85444e-12	6.91669e-12
reactome_SCF_Skp2_mediated_degradation_of_p27_p21_Main_Pathway	2.30006	0	0	0			KEGG_TGF_beta_signaling_Main_Pathway	-1.44445	2.31296e-16	4.88492e-12	1.17254e-11
reactome_Separation_of_Sister_Chromatids_Main_Pathway	0.81521	0	0	0			reactome_regulation_of_FZD_by_ubiquitination_Main_Pathway	-8.32026	-9.99201e-16	4.59705e-10	1.07805e-09
reactome_Signal_transduction_by_L1_Main_Pathway	16.0735	3.80251e-15	0	0			KEGG_Adherens_junction_Main_Pathway	-2.2174	-3.63132e-16	1.29428e-08	2.98936e-08
reactome_Smooth_Muscle_Contraction_Main_Pathway	10.4814	0	0	0			NCI_CXCR4_mediated_signaling_events_Pathway__cell_adhesion_	-2.52012	1.33227e-15	9.43446e-08	2.15947e-07
reactome_Synthesis_of_bile_acids_and_bile_salts_via_24_hydroxycholesterol_Main_Pathway	16.6681	0	0	0			Neuronal_Development_Induced_by_CDK5	-4.35127	1.11022e-16	9.49563e-07	2.14458e-06
reactome_Synthesis_of_bile_acids_and_bile_salts_via_27_hydroxycholesterol_Main_Pathway	15.5569	0	0	0			KEGG_Endometrial_cancer_Main_Pathway	-9.57771	-8.14118e-16	1.29778e-06	2.9181e-06
reactome_Synthesis_of_bile_acids_and_bile_salts_via_7alpha_hydroxycholesterol_Main_Pathway	10.1458	0	0	0			KEGG_Non_small_cell_lung_cancer_Main_Pathway	-7.47528	-6.29135e-16	1.29778e-06	2.9181e-06
reactome_Synthesis_of_very_long_chain_fatty_acyl_CoAs_Main_Pathway	7.79484	0	0	0			KEGG_Rap1_signaling_Main_Pathway	-1.3347	-4.16334e-17	1.73534e-06	3.89623e-06
reactome_TGF_beta_receptor_signaling_activates_SMADs_Main_Pathway	17.9553	0	0	0			KEGG_Inositol_phosphate_metabolism_Main_Pathway	-3.25825	2.03527e-16	4.79075e-06	1.07091e-05
reactome_TGF_beta_receptor_signaling_in_EMT_epithelial_to_mesenchymal_transition__Main_Pathway	12.3443	0	0	0			KEGG_Measles_Main_Pathway	-1.34468	1.55431e-15	6.90904e-06	1.53993e-05
reactome_Thrombin_signalling_through_proteinase_activated_receptors_PARs__Main_Pathway	7.37604	0	0	0			KEGG_Glioma_Main_Pathway	-5.78277	-5.55112e-17	7.6934e-06	1.71226e-05
reactome_Thromboxane_signalling_through_TP_receptor_Main_Pathway	9.30022	0	0	0			PTEN_Pathway	-0.347496	-1.21431e-17	1.66645e-05	3.66618e-05
reactome_Transcriptional_activation_of_mitochondrial_biogenesis_Main_Pathway	13.0753	0	0	0			reactome_G_alpha_i_signalling_events_Main_Pathway	-1.21255	3.88578e-16	0.000109124	0.000237004
reactome_Transcriptional_regulation_of_white_adipocyte_differentiation_Main_Pathway	5.31031	0	0	0			reactome_Retinoid_metabolism_and_transport_Main_Pathway	-1.55538	-1.94289e-16	0.000154613	0.000333903
reactome_Translocation_of_GLUT4_to_the_plasma_membrane_Main_Pathway	5.96868	0	0	0			reactome_Recycling_of_bile_acids_and_salts_Main_Pathway	-12.6205	1.14251e-15	0.000349352	0.000746032
reactome_Ubiquitin_dependent_degradation_of_Cyclin_D1_Main_Pathway	2.57606	0	0	0			KEGG_Hematopoietic_cell_lineage_Main_Pathway	-1.56789	-5.55112e-17	0.000471599	0.00100428
reactome_Ubiquitin_Mediated_Degradation_of_Phosphorylated_Cdc25A_Main_Pathway	2.52555	0	0	0			NCI_Urokinase_type_plasminogen_activator_uPA_and_uPAR_mediated_signaling_Main_Pathway	-1.52484	4.25585e-16	0.000611218	0.00129979
reactome_Vif_mediated_degradation_of_APOBEC3G_Main_Pathway	2.47698	0	0	0			KEGG_Glycolysis_Gluconeogenesis_Main_Pathway	-0.307188	3.24974e-16	0.000824885	0.00174688
reactome_Vpu_mediated_degradation_of_CD4_Main_Pathway	2.52555	0	0	0			KEGG_Central_carbon_metabolism_in_cancer_Main_Pathway	-2.75557	8.69679e-16	0.00103139	0.00217818
Regulation_of_Cell_Migration_and_Proliferation_by_Somatostatin_Receptor	5.62908	0	0	0			reactome_Laminin_interactions_Main_Pathway	-11.0169	-5.18104e-16	0.00146114	0.00307301
Regulation_of_Cytoskeleton_Remodeling_by_Activin_A	20.7882	0	0	0			Akt_Signaling_Pathway_JNK_mediated_apoptosis	-7.53356	-1.11022e-16	0.00208688	0.00432949
RhoA_Signaling	14.0861	1.20281e-16	0	0			KEGG_Sphingolipid_signaling_Main_Pathway	-2.55458	-4.44089e-16	0.00288632	0.00595571
SMAD_Signaling_Network_Pathway	1.32521	5.67833e-16	0	0			KEGG_HIF_1_signaling_Main_Pathway	-3.22618	6.10623e-16	0.0031474	0.00646825
Smooth_Muscle_Tone_Regulation_by_G_protein_Coupled_Receptors	10.04	-1.96164e-16	0	0			reactome_Degradation_of_the_extracellular_matrix_Main_Pathway	-4.81991	-1.14723e-15	0.00458014	0.00936234
STAT3_Pathway_Growth_Arrest_and_Differentiation	9.37513	-3.07046e-16	0	0			KEGG_Estrogen_signaling_Main_Pathway	-1.1878	2.63678e-16	0.0137939	0.0278243
stearate_biosynthesis	21.0813	0	0	0
superpathway_of_purine_nucleotide_salvage	3.08516	0	0	0
superpathway_of_pyrimidine_deoxyribonucleoside_salvage	13.2691	0	0	0
superpathway_of_steroid_hormone_biosynthesis	14.5846	0	0	0
superpathway_of_tryptophan_utilization	10.7193	2.09314e-16	0	0
TGF_Beta_Pathway_Post_Transciptional_G1_Arrest	12.3443	0	0	0
TGF_Beta_Pathway_Transciption_Arrested_Growth_Apoptosis	24.7043	0	0	0
TRH_Pathway	2.77799	0	0	0
Ubiquitin_Proteasome_Dependent_Proteolysis_Pathway	1.99329	0	0	0
valine_degradation	20.871	-3.14561e-16	0	0
X_gamma__linolenate_biosynthesis	8.90838	0	0	0
KEGG_Long_term_depression_Main_Pathway	11.7101	-9.26089e-18	4.7888e-299	2.61502e-298
KEGG_Notch_signaling_Main_Pathway	7.45391	-4.996e-16	6.728e-295	3.6609e-294
KEGG_Nicotinate_and_nicotinamide_metabolism_Main_Pathway	16.5638	-5.55112e-17	2.91564e-294	1.58086e-293
KEGG_Tryptophan_metabolism_Main_Pathway	7.1905	1.66533e-16	3.92778e-293	2.12211e-292
reactome_Striated_Muscle_Contraction_Main_Pathway	5.43568	5.77663e-16	8.03304e-290	4.32483e-289
KEGG_Peroxisome_Main_Pathway	1.52094	3.01842e-16	1.53687e-289	8.24518e-289
KEGG_MAPK_signaling_Main_Pathway	5.84297	-3.37697e-16	1.06427e-278	5.68975e-278
biocarta_multi_step_regulation_of_transcription_by_pitx2_Main_Pathway	20.2703	-7.40158e-16	1.75197e-270	9.30126e-270
reactome_NCAM1_interactions_Main_Pathway	11.9105	1.06397e-15	1.68471e-269	8.91322e-269
KEGG_Pertussis_Main_Pathway	18.0343	1.75767e-16	4.76493e-267	2.44482e-266
reactome_Golgi_Associated_Vesicle_Biogenesis_Main_Pathway	9.70767	-1.38778e-17	1.37777e-264	7.04552e-264
KEGG_Neurotrophin_signaling_Main_Pathway	8.04624	-3.70074e-17	2.03538e-263	1.03392e-262
NCI_Stabilization_and_expansion_of_the_E_cadherin_adherens_junction_Main_Pathway	7.47528	-2.59052e-16	4.07535e-262	2.06332e-261
NCI_ALK1_signaling_events_Main_Pathway	14.5605	1.41553e-15	1.99276e-261	1.00559e-260
ErbB_Family_Pathway_Gene_Expression_via_JUN_FOS_ELK1	14.3485	-9.99201e-16	3.18931e-260	1.59884e-259
CD40_Pathway	10.5906	-7.12393e-16	3.18931e-260	1.59884e-259
KEGG_Tight_junction_Main_Pathway	3.92505	-4.1229e-16	3.66882e-248	1.82724e-247
biocarta_aspirin_blocks_signaling_pathway_involved_in_platelet_activation_Main_Pathway	15.389	-1.96139e-15	5.23975e-243	2.47271e-242
biocarta_aspirin_blocks_signaling_pathway_involved_in_platelet_activation_Pathway__vasoconstriction_	20.5187	-2.60902e-15	5.23975e-243	2.47271e-242
biocarta_cxcr4_signaling_Main_Pathway	22.3841	-2.84959e-15	5.23975e-243	2.47271e-242
biocarta_signaling_pathway_from_g_protein_families_Main_Pathway	9.47018	-1.20274e-15	5.23975e-243	2.47271e-242
biocarta_thrombin_signaling_and_protease_activated_receptors_Main_Pathway	9.47018	-1.20274e-15	5.23975e-243	2.47271e-242
NCI_CXCR3_mediated_signaling_events_Pathway__actin_polymerization_or_depolymerization_	17.5875	-2.23895e-15	5.23975e-243	2.47271e-242
NCI_CXCR3_mediated_signaling_events_Pathway__cell_adhesion_	15.389	-1.96139e-15	5.23975e-243	2.47271e-242
NCI_LPA_receptor_mediated_events_Main_Pathway	4.20897	-5.27356e-16	5.23975e-243	2.47271e-242
NCI_LPA_receptor_mediated_events_Pathway__cAMP_biosynthetic_process_	14.4838	-1.83187e-15	5.23975e-243	2.47271e-242
NCI_PAR1_mediated_thrombin_signaling_events_Pathway__cAMP_biosynthetic_process_	12.3112	-1.56356e-15	5.23975e-243	2.47271e-242
NCI_Plasma_membrane_estrogen_receptor_signaling_Pathway__cell_adhesion_	15.389	-1.96139e-15	5.23975e-243	2.47271e-242
NCI_S1P2_Main_Pathway	9.47018	-1.20274e-15	5.23975e-243	2.47271e-242
NCI_S1P3_Main_Pathway	11.192	-1.4248e-15	5.23975e-243	2.47271e-242
NCI_S1P4_Main_Pathway	17.5875	-2.23895e-15	5.23975e-243	2.47271e-242
reactome_Elastic_fibre_formation_Main_Pathway	16.7524	2.5905e-15	7.86491e-232	3.68879e-231
HMGB1_signaling_through_RAGE	21.5935	-5.92101e-16	3.18978e-218	1.49149e-217
KEGG_Focal_adhesion_Main_Pathway	10.4086	2.498e-16	8.45545e-211	3.94158e-210
Non_Junctional_Cell_Adhesion_in_Endothelium	7.99021	-1.61917e-16	4.80439e-207	2.2328e-206
KEGG_Protein_digestion_and_absorption_Main_Pathway	12.7035	7.70217e-16	5.08081e-206	2.35411e-205
mTOR_Pathway	5.12167	1.3415e-16	5.33192e-201	2.45558e-200
NCI_Role_of_Calcineurin_dependent_NFAT_signaling_in_lymphocytes_Main_Pathway	8.24314	-1.75794e-16	1.71641e-200	7.85746e-200
NCI_Trk_receptor_signaling_mediated_by_PI3K_and_PLC_gamma_Main_Pathway	12.2318	2.68313e-16	1.71641e-200	7.85746e-200
NCI_p75_NTR_mediated_signaling_Main_Pathway	3.41055	5.87493e-16	1.68681e-194	7.69889e-194
KEGG_Pyrimidine_metabolism_Main_Pathway	3.92686	0	2.36068e-193	1.07425e-192
PAK_Pathway	4.6178	1.85615e-16	2.8147e-174	1.27705e-173
reactome_NCAM_signaling_for_neurite_out_growth_Main_Pathway	10.7989	1.4988e-15	1.95189e-170	8.82972e-170
KEGG_Pyruvate_metabolism_Main_Pathway	4.22757	5.52803e-16	1.08392e-168	4.88882e-168
JNK_Pathway	1.74761	-3.23815e-17	2.96776e-159	1.33462e-158
NCI_ErbB4_signaling_events_Main_Pathway	7.27272	1.18308e-15	1.26167e-158	5.65718e-158
biocarta_regulation_of_pgc_1a_Main_Pathway	32.3607	3.70074e-16	8.14309e-158	3.64058e-157
Role_of_Rho_GTPases_in_of_Actin_Cytoskeleton_Organization	7.59025	2.54417e-16	6.49158e-157	2.89377e-156
biocarta_cyclins_and_cell_cycle_regulation_Main_Pathway	16.3809	7.91034e-16	1.35861e-156	6.0212e-156
reactome_Cyclin_D_associated_events_in_G1_Main_Pathway	10.1827	4.88045e-16	1.35861e-156	6.0212e-156
RANK_Signaling_in_Osteoclasts_Pathway	15.6579	-4.62774e-17	6.14908e-153	2.71733e-152
STAT3_Pathway	3.59935	-2.96059e-16	8.36452e-152	3.68569e-151
reactome_Collagen_biosynthesis_and_modifying_enzymes_Main_Pathway	17.4023	9.15934e-16	6.45974e-151	2.8382e-150
reactome_EPH_ephrin_mediated_repulsion_of_cells_Main_Pathway	4.84762	9.25197e-17	5.17077e-148	2.25245e-147
reactome_EPHB_mediated_forward_signaling_Main_Pathway	5.57476	7.40126e-17	5.17077e-148	2.25245e-147
reactome_Ephrin_signaling_Main_Pathway	12.3884	2.03527e-16	5.17077e-148	2.25245e-147
reactome_FCERI_mediated_MAPK_activation_Main_Pathway	28.2893	0	3.45058e-146	1.49884e-145
NCI_mTOR_signaling_Main_Pathway	2.98658	-7.40171e-17	1.21414e-145	5.259e-145
NCI_Alpha_synuclein_signaling_Main_Pathway	23.7722	2.12757e-16	5.9969e-142	2.59019e-141
KEGG_Ether_lipid_metabolism_Main_Pathway	3.828	4.03617e-16	1.31824e-138	5.67773e-138
reactome_Gluconeogenesis_Main_Pathway	8.90014	3.97825e-16	3.75178e-137	1.61137e-136
reactome_Synthesis_of_Prostaglandins_PG_and_Thromboxanes_TX__Main_Pathway	16.6681	-2.78597e-15	2.18745e-133	9.36867e-133
reactome_WNT_ligand_biogenesis_and_trafficking_Main_Pathway	23.0027	1.03622e-15	4.86772e-133	2.07898e-132
Ras_Pathway	4.35646	6.70805e-17	5.52673e-133	2.35386e-132
ILK_Signaling_Pathway	3.34761	3.30758e-16	4.63903e-123	1.96484e-122
reactome_Activation_of_Matrix_Metalloproteinases_Main_Pathway	11.4221	-2.39622e-15	3.628e-119	1.52816e-118
reactome_RNA_Polymerase_III_Abortive_And_Retractive_Initiation_Main_Pathway	4.01527	9.57567e-16	7.64903e-119	3.20421e-118
reactome_RNA_Polymerase_III_Transcription_Termination_Main_Pathway	6.98308	1.66533e-15	7.64903e-119	3.20421e-118
reactome_Pyrimidine_catabolism_Main_Pathway	26.3706	-1.48057e-16	2.30277e-116	9.62005e-116
reactome_formation_of_the_beta_catenin_TCF_transactivating_complex_Main_Pathway	5.63713	-3.14565e-16	2.5153e-114	1.03663e-113
IGF1R_Signaling_Pathway	5.87315	-5.66586e-17	1.09973e-110	4.52013e-110
biocarta_nfat_and_hypertrophy_of_the_heart__Main_Pathway	25.5148	2.91434e-15	1.56577e-110	6.40126e-110
Tight_Junctions	19.6868	4.07082e-16	1.19561e-106	4.87492e-106
KEGG_Glucagon_signaling_Main_Pathway	5.95784	2.22045e-16	6.4477e-104	2.615e-103
reactome_Dissolution_of_Fibrin_Clot_Main_Pathway	16.7208	1.92439e-15	2.98306e-96	1.20664e-95
IL_2_Pathway_Gene_Expression_via_FYN_LYN_RPS6KB1_PTK2B	12.7273	2.68317e-16	3.23421e-95	1.24877e-94
NCI_Syndecan_3_mediated_signaling_events_Main_Pathway	11.8788	2.40562e-16	3.23421e-95	1.24877e-94
reactome_CD28_dependent_Vav1_Main_Pathway	16.1983	3.23811e-16	3.23421e-95	1.24877e-94
biocarta_lck_and_fyn_tyrosine_kinases_in_initiation_of_tcr_activation_Main_Pathway	14.8485	3.05311e-16	3.23421e-95	1.24877e-94
NCI_Angiopoietin_receptor_Tie2_mediated_signaling_Main_Pathway	4.68899	8.32667e-17	3.23421e-95	1.24877e-94
NCI_E_cadherin_signaling_in_keratinocytes_Pathway__keratinocyte_differentiation_	13.7063	2.68317e-16	3.23421e-95	1.24877e-94
NCI_EPHA_forward_signaling_Pathway__proteasomal_ubiquitin_dependent_protein_catabolic_process_	8.90908	1.48025e-16	3.23421e-95	1.24877e-94
NCI_PDGFR_beta_signaling_Pathway__chemotaxis_	8.48484	1.71162e-16	3.23421e-95	1.24877e-94
NCI_Regulation_of_p38_alpha_and_p38_beta_Pathway__positive_regulation_of_innate_immune_response_	6.85314	1.34159e-16	3.23421e-95	1.24877e-94
NCI_Signaling_events_mediated_by_focal_adhesion_kinase_Pathway__cell_migration_	14.8485	3.05311e-16	3.23421e-95	1.24877e-94
NCI_Signaling_events_mediated_by_focal_adhesion_kinase_Pathway__negative_regulation_of_cell_adhesion_involved_in_substrate_bound_cell_migration_	14.8485	3.05311e-16	3.23421e-95	1.24877e-94
NCI_Syndecan_3_mediated_signaling_events_Pathway__limb_bud_formation_	14.8485	3.05311e-16	3.23421e-95	1.24877e-94
reactome_CTLA4_inhibitory_signaling_Main_Pathway	8.48484	1.71162e-16	3.23421e-95	1.24877e-94
reactome_Regulation_of_KIT_signaling_Main_Pathway	14.8485	3.05311e-16	3.23421e-95	1.24877e-94
Role_of_NTN1_in_Axon_Pathfinding	3.49376	6.245e-17	3.23421e-95	1.24877e-94
biocarta_t_cell_receptor_signaling_Main_Pathway	3.36192	6.70794e-17	3.23421e-95	1.24877e-94
NCI_Netrin_mediated_signaling_events_Main_Pathway	7.74702	1.85039e-16	3.23421e-95	1.24877e-94
NCI_Signaling_events_mediated_by_focal_adhesion_kinase_Main_Pathway	3.87351	9.25197e-17	3.23421e-95	1.24877e-94
NCI_FAS_CD95_signaling_Main_Pathway	30.6104	-8.88178e-16	2.90146e-90	1.11747e-89
Akt_Signaling_Pathway	3.43992	1.5208e-16	9.62676e-89	3.67983e-88
reactome_Oxidative_Stress_Induced_Senescence_Main_Pathway	23.3546	-6.93889e-16	1.24861e-88	4.7609e-88
TGF_beta_Signaling_in_Epithelial_mesenchymal_transition	16.8935	0	1.41656e-86	5.38787e-86
CREB_Pathway	7.19095	-3.70074e-17	4.51119e-85	1.71157e-84
KEGG_Adipocytokine_signaling_Main_Pathway	4.56784	-1.01308e-15	3.55574e-82	1.3358e-81
NCI_Alpha_synuclein_signaling_Pathway__cell_death_	26.1678	2.40512e-16	4.65724e-80	1.73258e-79
NCI_Alpha_synuclein_signaling_Pathway__Pathway_negative_regulation_of_transcription_via_TOR1A_SNCA_STUB1_FKBP1A_	26.1678	2.40512e-16	4.65724e-80	1.73258e-79
NCI_Alpha_synuclein_signaling_Pathway__neuron_apoptosis_	24.8594	3.51534e-16	4.65724e-80	1.73258e-79
NCI_Notch_mediated_HES_HEY_network_Main_Pathway	29.8905	2.84959e-15	3.2775e-79	1.21633e-78
KEGG_Glycine_serine_and_threonine_metabolism_Main_Pathway	10.1567	-1.56355e-15	1.78647e-78	6.61385e-78
MAPK_Signaling_Pathway	4.30614	1.0177e-16	4.51354e-77	1.66696e-76
reactome_Rho_GTPase_cycle_Main_Pathway	13.9427	-2.01228e-16	1.46928e-76	5.41333e-76
KEGG_Platelet_activation_Main_Pathway	17.1081	1.11022e-16	6.08074e-76	2.23496e-75
Chemotaxis_Driven_by_IL_8_and_LTB4	8.84865	-5.73615e-16	5.2901e-74	1.9397e-73
reactome_DCC_mediated_attractive_signaling_Main_Pathway	13.7063	1.75786e-15	1.0565e-72	3.85533e-72
GPCR_Pathway_Gene_Expression_via_JUN_NFKB2_ELK1_SRF_FOS_CREB3	10.8413	-7.12411e-16	6.99825e-72	2.5477e-71
JNK_Pathway_Gene_Expression_Apoptosis_Inflammation_Tumorigenesis_Cell_Migration_via_SMAD4_STAT4_HSF1_TP53_MAP2_DCX_ATF2_NFATC3_SPIRE1_MAP1B_TCF15_ELK1_BCL2_JUN_PXN_NFATC2	7.94292	1.29526e-16	1.02762e-71	3.73215e-71
Ephrin_B_Pathway	8.76593	-2.96078e-16	5.13676e-68	1.86116e-67
IP3_Pathway_Gene_Expression_via_CREB3_NFATC2_MEF2D	25.508	-1.36924e-15	1.85803e-67	6.71616e-67
Estrogen_Pathway_Gene_Expression_via_FOS_JUN_ELK1_SP1_POLR2B_CREB3_NFKB2	7.0098	-2.96059e-16	3.72214e-66	1.34225e-65
reactome_G_alpha_s_signalling_events_Main_Pathway	7.00281	6.4763e-17	1.04203e-64	3.74004e-64
KEGG_Non_alcoholic_fatty_liver_disease_NAFLD__Main_Pathway	32.2709	3.33067e-16	2.90408e-62	1.03989e-61
KEGG_Protein_processing_in_endoplasmic_reticulum_Main_Pathway	23.0565	-1.22125e-15	6.39962e-62	2.28622e-61
KEGG_Toxoplasmosis_Main_Pathway	6.01861	1.411e-16	1.27794e-60	4.55471e-60
reactome_MHC_class_II_antigen_presentation_Main_Pathway	4.72078	-5.55112e-17	3.10746e-58	1.10239e-57
NCI_PDGFR_beta_signaling_Main_Pathway	3.0096	3.70079e-16	8.83508e-58	3.12704e-57
reactome_temp_Immunoregulatory_interactions_between_a_Lymphoid_and_a_non_Lymphoid_cell	2.34345	-4.16334e-17	7.33644e-57	2.59063e-56
KEGG_Primary_bile_acid_biosynthesis_Main_Pathway	20.7356	-1.35075e-15	1.06296e-56	3.74485e-56
WNT_Pathway_Cell_Fate_Proliferation_Differentiation_Adhesion_and_Survival	2.17097	-4.35416e-16	1.17631e-56	4.13467e-56
ERK_Signaling_Pathway	2.14613	1.71164e-16	1.43321e-56	5.02611e-56
WNT_Pathway	6.91485	-1.66533e-16	2.21185e-55	7.72128e-55
Base_Excision_Repair_Pathway	7.43696	7.21645e-16	1.17162e-54	4.08064e-54
Ephrin_mediated_Signaling_Events_During_Cell_Adhesion	5.52171	-1.85037e-17	4.62258e-53	1.60635e-52
reactome_Amino_acid_transport_across_the_plasma_membrane_Main_Pathway	11.3113	3.34916e-15	2.05313e-52	7.11846e-52
KEGG_Glycosphingolipid_biosynthesis_lacto_and_neolacto_series_Main_Pathway	12.9227	2.59052e-16	3.42075e-50	1.18066e-49
NCI_Cellular_roles_of_Anthrax_toxin_Main_Pathway	12.0012	1.88738e-15	4.70536e-50	1.62038e-49
JNK_Pathway_Insulin_Signaling	24.7113	1.25825e-15	1.19307e-49	4.09932e-49
Calcium2__Signaling	22.305	5.55112e-16	5.50028e-48	1.88563e-47
Regulation_of_Cytoskeleton_Remodeling_by_Protein_Kinase_A	2.85207	1.83881e-16	2.05659e-47	7.03475e-47
GPCR_Pathway	2.12166	-2.19736e-16	3.84859e-47	1.3135e-46
KEGG_Cholinergic_synapse_Main_Pathway	13.4768	-5.92128e-16	1.1132e-46	3.79082e-46
NCI_Endothelins_Pathway__cAMP_biosynthetic_process_	5.5487	-1.62833e-15	4.23118e-46	1.43766e-45
Ras_Pathway_Gene_Expression_Cell_Proliferation_Cell_Survival_Differentiation_Development_Cell_Cycle_Control_Cell_Motility_Tumorigenesis_via_ELK4_ATF2_MEF2D_STAT2_CREB3_CCNA1_MYC_ELK1_JUN_CDK4	19.9099	1.05204e-16	2.76366e-45	9.36946e-45
p38_Signaling_Pathway	2.66213	4.16334e-17	3.65793e-45	1.23738e-44
biocarta_il_7_signal_transduction_Main_Pathway	11.8788	4.25604e-16	3.4634e-44	1.16899e-43
NCI_CXCR3_mediated_signaling_events_Pathway__chemotaxis_	13.6792	-3.49261e-15	4.35531e-43	1.45717e-42
NCI_CXCR3_mediated_signaling_events_Main_Pathway	6.4796	-1.58207e-15	4.35531e-43	1.45717e-42
NCI_CXCR3_mediated_signaling_events_Pathway__cell_proliferation_	10.7054	-2.66918e-15	4.35531e-43	1.45717e-42
NCI_Class_I_PI3K_signaling_events_Main_Pathway	12.4297	1.29517e-16	3.45975e-42	1.14501e-41
NCI_IL2_mediated_signaling_events_Main_Pathway	11.8378	1.29517e-16	3.45975e-42	1.14501e-41
reactome_FCGR_activation_Main_Pathway	33.1459	2.96096e-16	3.45975e-42	1.14501e-41
reactome_Regulation_of_signaling_by_CBL_Main_Pathway	45.1989	5.92155e-16	3.45975e-42	1.14501e-41
reactome_Antigen_activates_B_Cell_Receptor_BCR_leading_to_generation_of_second_messengers_Main_Pathway	17.1444	2.5907e-16	3.45975e-42	1.14501e-41
NGF_Pathway	6.75794	-3.69984e-17	7.90438e-42	2.61032e-41
NCI_Ephrin_B_reverse_signaling_Main_Pathway	24.3283	3.14491e-16	3.07946e-40	1.00824e-39
NCI_Ephrin_B_reverse_signaling_Pathway__angiogenesis_	32.4377	4.81024e-16	3.07946e-40	1.00824e-39
NCI_Ephrin_B_reverse_signaling_Pathway__cell_adhesion_	28.6215	3.14491e-16	3.07946e-40	1.00824e-39
KEGG_FoxO_signaling_Main_Pathway	12.2098	-1.01748e-16	1.02788e-39	3.35102e-39
KEGG_Wnt_signaling_Main_Pathway	6.25342	4.3138e-16	5.13278e-39	1.66979e-38
NCI_RhoA_signaling_Main_Pathway	7.018	-1.29526e-15	6.45202e-39	2.09451e-38
Mitochondrial_Apoptosis_Pathway	5.54969	-1.0177e-16	1.49779e-38	4.85194e-38
NCI_Glypican_1_network_Main_Pathway	10.9727	1.81336e-15	1.04895e-37	3.38363e-37
NCI_E_cadherin_signaling_in_keratinocytes_Main_Pathway	8.48484	-5.34855e-16	2.91745e-37	9.39113e-37
STATs_Pathway_Regulation_by_GH	6.14419	1.11947e-15	3.67935e-37	1.18187e-36
KEGG_Glycerolipid_metabolism_Main_Pathway	1.78932	1.37617e-16	7.99214e-37	2.56184e-36
p53_Signaling_Pathway	9.04525	7.40329e-17	1.25079e-36	3.99261e-36
WNT_Pathway_Cell_Survival	30.9443	1.11022e-16	1.25079e-36	3.99261e-36
KEGG_Leukocyte_transendothelial_migration_Main_Pathway	3.64777	-4.996e-16	1.64054e-36	5.22579e-36
NCI_Regulation_of_RAC1_activity_Main_Pathway	11.2288	-5.73597e-16	2.32132e-36	7.3637e-36
p38_Signaling_Pathway_Gene_Expression_Cell_Motility_Inflammation_Apoptosis_Osmoregulation_via_MEF2D_TP53_CREB1_ATF2_JUND_ETV1_NFKB2_AP2A1_MAX_FOSL1_CEBPG_ELK1_CDC25C_JUNB_STAT1_SP1_DDIT3_ELK4_CEBPA	8.8438	1.48012e-16	2.28255e-35	7.22571e-35
ILK_Signaling_Pathway_Epithelial_Mesenchymal_Transition	9.21946	1.22125e-15	1.16464e-34	3.6792e-34
KEGG_Glycerophospholipid_metabolism_Main_Pathway	5.07575	-1.29526e-16	1.1689e-34	3.68503e-34
KEGG_cGMP_PKG_signaling_Main_Pathway	6.05388	-3.51571e-16	1.38014e-34	4.34206e-34
KEGG_Pathways_in_cancer_Main_Pathway	3.51094	1.38778e-16	1.9337e-34	6.07111e-34
Integrin_based_Cell_Migration_and_Adhesion	2.76025	3.14563e-16	2.34535e-34	7.34844e-34
ILK_Signaling_Pathway_Cytoskeletal_Adhesion_Complexes	5.55402	3.05311e-16	3.11677e-34	9.74549e-34
NCI_TGF_beta_receptor_signaling_Main_Pathway	3.40532	-9.80697e-16	3.01546e-33	9.35219e-33
reactome_Nuclear_Receptor_transcription_Main_Pathway	3.91544	9.25195e-16	6.16625e-33	1.90854e-32
Chemotaxis_Driven_by_C5a	12.1087	-5.18068e-16	3.54294e-32	1.09437e-31
reactome_G_alpha_q_signalling_events_Main_Pathway	3.05013	1.98908e-16	4.2906e-32	1.32265e-31
PTEN_Pathway_Adhesion_or_Migration	1.77081	-9.25141e-17	5.12028e-32	1.57523e-31
KEGG_Transcriptional_misregulation_in_cancer_Main_Pathway	6.26213	2.77556e-16	7.1259e-32	2.18785e-31
KEGG_Inflammatory_mediator_regulation_of_TRP_channels_Main_Pathway	7.31516	-4.81083e-16	1.85463e-31	5.68282e-31
PAK_Pathway_Contractility_Stress_Fibres_and_Focal_Adhesion	6.25367	5.55112e-17	2.26614e-30	6.91602e-30
KEGG_Serotonergic_synapse_Main_Pathway	7.42145	-7.77156e-16	4.47277e-30	1.36233e-29
KEGG_PI3K_Akt_signaling_Main_Pathway	2.11423	-5.32027e-17	5.3635e-30	1.63037e-29
ILK_Signaling_Pathway_Epithelial_Mesenchymal_Transition_Tubulo_Interstitial_Fibrosis	4.74024	3.2382e-16	6.20262e-30	1.88171e-29
NCI_TNF_receptor_signaling_pathway__Main_Pathway	15.6581	1.09176e-15	4.4855e-29	1.35809e-28
KEGG_Sphingolipid_metabolism_Main_Pathway	4.91129	9.15934e-16	4.93622e-29	1.4916e-28
WNT_Pathway_Gene_Expression_via_CREB3	5.22087	-6.29135e-16	1.83107e-28	5.51124e-28
WNT_Pathway_PKC_Pathway	4.93082	-5.64354e-16	1.83107e-28	5.51124e-28
KEGG_Osteoclast_differentiation_Main_Pathway	10.8335	-2.03563e-16	3.14818e-28	9.45692e-28
KEGG_Chemokine_signaling_Main_Pathway	2.4475	-2.1279e-16	2.1763e-27	6.46128e-27
KEGG_Long_term_potentiation_Main_Pathway	8.58954	9.25186e-17	2.5956e-27	7.69123e-27
reactome_Ca2_Main_Pathway	7.37604	1.85128e-17	3.54654e-27	1.04483e-26
reactome_G_beta_gamma_signalling_through_PLC_beta_Main_Pathway	10.6953	-3.70074e-17	3.54654e-27	1.04483e-26
reactome_Presynaptic_function_of_Kainate_receptors_Main_Pathway	10.186	-3.70074e-17	3.54654e-27	1.04483e-26
NCI_TNF_receptor_signaling_pathway__Pathway__JNK_cascade_	41.7549	6.66134e-16	4.60752e-27	1.35479e-26
NCI_BCR_signaling_Pathway__re_entry_into_mitotic_cell_cycle_	31.9007	0	5.7096e-27	1.64097e-26
reactome_FCERI_mediated_Ca_2_mobilization_Main_Pathway	12.2695	0	5.7096e-27	1.64097e-26
biocarta_fc_epsilon_receptor_i_signaling_in_mast_cells_Main_Pathway	11.8151	0	5.7096e-27	1.64097e-26
biocarta_il_2_signaling_Main_Pathway	22.7862	1.4803e-16	5.7096e-27	1.64097e-26
biocarta_ras_independent_pathway_in_nk_cell_mediated_cytotoxicity_Main_Pathway	14.5003	0	5.7096e-27	1.64097e-26
NCI_Atypical_NF_kappaB_Main_Pathway	30.3816	2.96059e-16	5.7096e-27	1.64097e-26
NCI_BCR_signaling_Main_Pathway	5.90753	0	5.7096e-27	1.64097e-26
NCI_BCR_signaling_Pathway__cytokine_secretion_	27.7397	2.96059e-16	5.7096e-27	1.64097e-26
NCI_IL2_mediated_signaling_events_Pathway__positive_regulation_of_cell_cell_adhesion_	25.5205	2.96059e-16	5.7096e-27	1.64097e-26
reactome_Interleukin_2_signaling_Main_Pathway	26.5839	2.96059e-16	5.7096e-27	1.64097e-26
biocarta_bcr_signaling_Main_Pathway	10.2905	7.40149e-17	5.7096e-27	1.64097e-26
NCI_IL2_mediated_signaling_events_Pathway__T_cell_proliferation_	22.0005	1.4803e-16	5.7096e-27	1.64097e-26
biocarta_mapkinase_signaling_Main_Pathway	16.3177	-4.07046e-16	5.9997e-27	1.72111e-26
KEGG_cAMP_signaling_Main_Pathway	4.31052	-1.57284e-16	6.19769e-27	1.77458e-26
NCI_CDC42_signaling_events_Main_Pathway	6.48772	-3.70056e-16	8.48285e-27	2.42435e-26
reactome_G_protein_activation_Main_Pathway	16.4332	-1.14725e-15	2.21656e-26	6.31121e-26
reactome_ADP_signalling_through_P2Y_purinoceptor_12_Main_Pathway	20.915	-1.47105e-15	2.21656e-26	6.31121e-26
KEGG_Salmonella_infection_Main_Pathway	4.65074	1.15648e-15	3.91393e-26	1.11028e-25
NCI_Reelin_signaling_Main_Pathway	8.48484	8.74301e-16	1.39527e-25	3.93611e-25
NCI_Nongenotropic_Androgen_signaling_Main_Pathway	9.47018	-1.18422e-15	1.40654e-24	3.92445e-24
NCI_PAR1_mediated_thrombin_signaling_events_Main_Pathway	5.86249	-7.40167e-16	1.40654e-24	3.92445e-24
NCI_Nongenotropic_Androgen_signaling_Pathway__apoptosis_	16.415	-1.85041e-15	1.40654e-24	3.92445e-24
NCI_Nongenotropic_Androgen_signaling_Pathway__cell_proliferation_	13.6792	-1.62829e-15	1.40654e-24	3.92445e-24
NCI_Plasma_membrane_estrogen_receptor_signaling_Main_Pathway	6.83958	-8.14145e-16	1.40654e-24	3.92445e-24
Chemotaxis_Driven_by_CCR4	10.2251	-5.92119e-16	1.84543e-24	5.13029e-24
Chemotaxis_of_Immune_Cells_During_Allergic_Asthma_and_Eczema_Driven_by_CCR4	10.2251	-5.92119e-16	1.84543e-24	5.13029e-24
KEGG_Pancreatic_cancer_Main_Pathway	16.5739	-2.12806e-16	3.09005e-24	8.57474e-24
reactome_Synthesis_secretion_and_inactivation_of_Glucagon_like_Peptide_1_GLP_1__Main_Pathway	26.9918	-1.11022e-16	6.46604e-24	1.78781e-23
biocarta_alk_in_cardiac_myocytes_Main_Pathway	10.3768	1.94289e-15	1.01193e-23	2.78282e-23
Erythropoietin_Pathway	7.28414	-2.9605e-16	5.78326e-23	1.5847e-22
KEGG_RIG_I_like_receptor_signaling_Main_Pathway	7.78495	4.996e-16	1.04067e-22	2.8465e-22
reactome_Signaling_by_BMP_Main_Pathway	7.25604	1.52656e-15	1.43135e-22	3.88037e-22
reactome_Regulation_of_actin_dynamics_for_phagocytic_cup_formation_Main_Pathway	5.31678	5.55112e-17	5.20782e-22	1.40934e-21
NCI_Caspase_Cascade_in_Apoptosis_Main_Pathway	8.42801	2.22045e-16	9.28882e-21	2.50929e-20
KEGG_Glycosphingolipid_biosynthesis_globo_series_Main_Pathway	20.7227	-1.18424e-15	9.91226e-21	2.67299e-20
reactome_Effects_of_PIP2_hydrolysis_Main_Pathway	15.2406	-9.62193e-16	1.01927e-20	2.74378e-20
reactome_Recycling_pathway_of_L1_Main_Pathway	14.9252	3.70074e-16	2.08128e-20	5.58293e-20
TGF_Beta_Pathway	3.47306	-3.23809e-16	3.60815e-20	9.64486e-20
reactome_cGMP_effects_Main_Pathway	34.3581	-1.11022e-16	4.89807e-20	1.30701e-19
cAMP_Pathway	1.15349	9.25158e-17	1.15627e-19	3.08003e-19
reactome_Ion_transport_by_P_type_ATPases_Main_Pathway	5.56578	6.01552e-17	3.26018e-19	8.6392e-19
FGFR_Signaling	12.352	-6.61532e-16	5.1571e-19	1.36422e-18
KEGG_Fc_epsilon_RI_signaling_Main_Pathway	15.1934	-4.44089e-16	5.42273e-19	1.43201e-18
KEGG_Lysosome_Main_Pathway	2.6525	-1.66533e-16	7.01782e-19	1.85004e-18
KEGG_Ras_signaling_Main_Pathway	4.50154	1.85173e-17	2.75322e-18	7.24555e-18
reactome_Insulin_processing_Main_Pathway	24.2054	-2.63678e-16	8.16002e-18	2.14376e-17
Slit_Robo_Pathway	3.24398	9.99201e-16	8.24803e-18	2.16316e-17
NCI_IL8_and_CXCR1_mediated_signaling_events_Main_Pathway	6.73728	0	1.8648e-17	4.87399e-17
Development_of_Immune_Synapse	3.59713	9.24847e-18	3.0704e-17	8.01133e-17
reactome_CDO_in_myogenesis_Main_Pathway	11.0547	-8.32667e-16	5.81495e-17	1.50441e-16
NCI_Trk_receptor_signaling_mediated_by_the_MAPK_Main_Pathway	11.9051	-8.69711e-16	5.81495e-17	1.50441e-16
biocarta_prion_Main_Pathway	17.907	6.66134e-16	6.82022e-17	1.76151e-16
KEGG_Apoptosis_Main_Pathway	2.31977	7.40058e-17	3.74209e-16	9.63243e-16
IL_2_Pathway	5.97044	-8.32667e-17	4.48072e-16	1.15143e-15
NCI_Wnt_signaling_network_Main_Pathway	6.3239	5.64363e-16	5.15416e-16	1.32005e-15
NCI_Wnt_signaling_network_Pathway__Wnt_receptor_signaling_pathway_through_beta_catenin_	7.4237	6.2909e-16	5.15416e-16	1.32005e-15
KEGG_Drug_metabolism_cytochrome_P450_Main_Pathway	8.44576	4.92047e-16	5.76639e-16	1.47438e-15
KEGG_Proteoglycans_in_cancer_Main_Pathway	4.01008	4.25574e-16	8.3836e-16	2.13642e-15
TSPANs_Influence_on_Integrin_based_Cell_Migration_and_Adhesion	5.64825	2.03523e-16	8.43417e-16	2.14573e-15
MAPK_Family_Pathway	3.66833	-1.75776e-16	8.71539e-16	2.21359e-15
KEGG_Citrate_cycle_TCA_cycle__Main_Pathway	5.63675	3.88578e-16	1.35219e-15	3.41735e-15
KEGG_Epstein_Barr_virus_infection_Main_Pathway	13.8875	-5.73624e-16	5.52387e-15	1.39373e-14
biocarta_role_of_erk5_in_neuronal_survival_Pathway__cell_survival_	25.7944	8.88178e-16	8.62564e-15	2.16207e-14
biocarta_role_of_erk5_in_neuronal_survival_Main_Pathway	11.9051	4.81061e-16	8.62564e-15	2.16207e-14
NCI_Regulation_of_retinoblastoma_protein_Main_Pathway	9.23979	2.59052e-16	8.62564e-15	2.16207e-14
Chemokine_Pathway	2.38336	-1.71153e-16	1.26565e-14	3.16722e-14
CDK5_Signaling_in_Neurons	14.3485	7.30847e-16	2.76956e-14	6.91936e-14
KEGG_TNF_signaling_Main_Pathway	8.68207	-8.87564e-16	5.04965e-14	1.25953e-13
KEGG_Adrenergic_signaling_in_cardiomyocytes_Main_Pathway	3.17416	-4.97291e-16	6.41888e-14	1.59326e-13
reactome_NRAGE_signals_death_through_JNK_Main_Pathway	5.11812	-5.55112e-17	9.34637e-14	2.31614e-13
KEGG_Insulin_secretion_Main_Pathway	7.05757	8.41944e-16	1.20222e-13	2.97442e-13
HGF_Pathway_Anoikis	15.8858	-2.40593e-16	1.74339e-13	4.2856e-13
KEGG_Colorectal_cancer_Main_Pathway	13.9001	-1.85082e-16	1.74339e-13	4.2856e-13
KEGG_Prolactin_signaling_Main_Pathway	8.55391	-1.11022e-16	1.74339e-13	4.2856e-13
KEGG_Choline_metabolism_in_cancer_Main_Pathway	10.3664	-1.05471e-15	2.73488e-13	6.71209e-13
PAK_Pathway_Lamelliopodia_and_Filopodia_Outgrowth	2.42212	1.94289e-16	3.68447e-13	9.02812e-13
biocarta_hiv_1_nef_negative_effector_of_fas_and_tnf_Main_Pathway	12.2111	2.40548e-16	1.35269e-12	3.28817e-12
biocarta_hiv_1_nef_negative_effector_of_fas_and_tnf_Pathway__Pathway_degradation_of_CASP8_BIRC2_APAF1_	25.3615	2.59052e-16	1.35269e-12	3.28817e-12
NCI_HIV_1_Nef_Negative_effector_of_Fas_and_TNF_alpha_Pathway__Pathway_degradation_of_CASP3_CASP7_CASP6_	24.4222	4.81097e-16	1.35269e-12	3.28817e-12
NCI_HIV_1_Nef_Negative_effector_of_Fas_and_TNF_alpha_Main_Pathway	11.1762	1.66533e-16	1.35269e-12	3.28817e-12
KEGG_Phosphatidylinositol_signaling_system_Main_Pathway	3.40516	3.70074e-17	1.79835e-12	4.36457e-12
NCI_Regulation_of_CDC42_activity_Main_Pathway	7.67718	-7.03141e-16	2.93605e-12	7.10319e-12
Ras_Pathway_Cell_Cell_Junctions	5.72551	-6.84638e-16	3.6778e-12	8.88367e-12
KEGG_ABC_transporters_Main_Pathway	8.24151	-3.51534e-16	3.84286e-12	9.25311e-12
reactome_ABC_family_proteins_mediated_transport_Main_Pathway	24.1751	-7.77156e-16	3.84286e-12	9.25311e-12
reactome_ERK_MAPK_targets_Main_Pathway	25.9662	8.88178e-16	4.71986e-12	1.13469e-11
KEGG_Natural_killer_cell_mediated_cytotoxicity_Main_Pathway	5.07335	5.55112e-17	8.38128e-12	2.00862e-11
KEGG_Endocytosis_Main_Pathway	13.1548	2.22045e-16	9.32111e-12	2.23036e-11
KEGG_Vitamin_digestion_and_absorption_Main_Pathway	8.40408	8.142e-16	1.27658e-11	3.04983e-11
KEGG_Purine_metabolism_Main_Pathway	4.81774	-1.48039e-16	1.57573e-11	3.75865e-11
Growth_Hormone_Signaling_Pathway_Gene_Expression_via_SRF_ELK1_STAT5B_CEBPD_STAT1_STAT3	9.77452	-3.69894e-17	1.78809e-11	4.25856e-11
reactome_O_glycosylation_of_TSR_domain_containing_proteins_Main_Pathway	6.9218	-3.33067e-16	1.82146e-11	4.33129e-11
WNT_Pathway_NFAT_Pathway	6.22052	-3.70074e-17	4.28602e-11	1.0176e-10
NCI_Notch_signaling_Main_Pathway	3.89818	2.03541e-16	9.74165e-11	2.3093e-10
Growth_Hormone_Signaling_Pathway	8.73783	2.5907e-16	9.7951e-11	2.31838e-10
NCI_TCR_signaling_in_naive_CD8_T_cells_Main_Pathway	4.09613	5.18104e-16	1.20306e-10	2.84308e-10
NCI_Regulation_of_nuclear_SMAD2_3_signaling_Pathway__muscle_cell_differentiation_	11.0665	5.92119e-16	1.61046e-10	3.79999e-10
KEGG_Toll_like_receptor_signaling_Main_Pathway	5.93366	2.40539e-16	2.53984e-10	5.98369e-10
Nitric_Oxide_Pathway_in_Skeletal_Muscle	6.40527	-1.11022e-16	2.80235e-10	6.59198e-10
biocarta_p38_mapk_signaling_Main_Pathway	15.089	-1.86432e-15	3.00901e-10	7.06724e-10
NCI_Osteopontin_mediated_events_Main_Pathway	12.3511	3.70029e-16	8.28324e-10	1.9336e-09
NCI_Osteopontin_mediated_events_Pathway__bone_resorption_	28.632	7.03232e-16	8.28324e-10	1.9336e-09
SPP1_Pathway_in_Osteoclasts	9.26329	1.8501e-16	8.28324e-10	1.9336e-09
Cytoskeleton_Reorganization	4.18869	4.62606e-16	2.1838e-09	5.08999e-09
HA_syntesis_pathway	8.45415	-2.36849e-15	2.75634e-09	6.41469e-09
reactome_Regulation_of_ornithine_decarboxylase_ODC__Main_Pathway	2.57606	4.62638e-17	3.18222e-09	7.39456e-09
KEGG_AMPK_signaling_Main_Pathway	4.04859	-2.15106e-16	4.78123e-09	1.10933e-08
nicotine_degradation_IV	12.5502	-4.44089e-16	1.17091e-08	2.71261e-08
reactome_Adenylate_cyclase_inhibitory_Main_Pathway	17.5875	-2.29451e-15	1.29243e-08	2.98936e-08
reactome_Role_of_phospholipids_in_phagocytosis_Main_Pathway	17.4085	-1.47985e-16	1.58006e-08	3.64391e-08
biocarta_agrin_in_postsynaptic_differentiation_Main_Pathway	7.49595	7.58689e-16	2.3861e-08	5.4945e-08
KEGG_Viral_carcinogenesis_Main_Pathway	2.53748	3.14559e-16	2.55733e-08	5.87994e-08
KEGG_Fc_gamma_R_mediated_phagocytosis_Main_Pathway	5.73458	-1.38778e-16	5.18845e-08	1.19116e-07
KEGG_Regulation_of_actin_cytoskeleton_Main_Pathway	2.27584	2.31292e-16	8.35833e-08	1.91602e-07
TYROBP_Signaling_in_Natural_Killer_Cells	7.89188	-4.62367e-17	1.41534e-07	3.22032e-07
reactome_GPVI_mediated_activation_cascade_Main_Pathway	16.5729	-2.03568e-16	1.41534e-07	3.22032e-07
reactome_DAP12_signaling_Main_Pathway	19.1226	-1.84043e-17	1.41534e-07	3.22032e-07
reactome_Role_of_LAT2_NTAL_LAB_on_calcium_mobilization_Main_Pathway	38.2453	-3.68087e-17	1.41534e-07	3.22032e-07
reactome_G_alpha_12_13_signalling_events_Main_Pathway	6.00298	-1.48057e-16	1.54477e-07	3.50958e-07
reactome_Class_A_1_Rhodopsin_like_receptors__Main_Pathway	17.6859	-1.48102e-16	2.04822e-07	4.64647e-07
Role_of_KITLG_in_Haematopoiesis	7.25011	1.11022e-16	2.7569e-07	6.24489e-07
KEGG_Bacterial_invasion_of_epithelial_cells_Main_Pathway	4.92618	-3.1459e-16	3.12247e-07	7.06251e-07
Extracellular_Matrix_Remodeling_during_Adhesion	4.05516	1.40626e-15	9.90575e-07	2.23391e-06
reactome_Vasopressin_regulates_renal_water_homeostasis_via_Aquaporins_Main_Pathway	1.68481	-3.70165e-17	1.92078e-06	4.30627e-06
PAK_Pathway_Actin_Organization	1.595	1.96608e-16	4.20902e-06	9.42254e-06
Regulation_of_Repulsive_Axonal_Pathfinding	2.01527	1.38778e-17	5.92444e-06	1.3224e-05
Outside_in_Signaling_through_Integrins	0.747906	1.80411e-16	8.1221e-06	1.80504e-05
NCI_Signaling_events_mediated_by_TCPTP_Main_Pathway	0.294293	3.93204e-16	8.45715e-06	1.87678e-05
purine_nucleotides_degradation	26.3706	-1.18431e-15	9.61718e-06	2.13111e-05
KEGG_Circadian_entrainment_Main_Pathway	4.06968	-7.40149e-17	1.11187e-05	2.46028e-05
NCI_Endothelins_Main_Pathway	1.91682	-5.73624e-16	1.17834e-05	2.60359e-05
NCI_Regulation_of_nuclear_SMAD2_3_signaling_Pathway__Pathway_degradation_of_SMAD3_	3.69801	5.73606e-16	1.21936e-05	2.69032e-05
reactome_CRMPs_in_Sema3A_signaling_Main_Pathway	9.24001	3.70074e-16	1.47144e-05	3.24184e-05
Regulation_of_Cytoskeleton_Remodeling_by_TGF_and_WNT	2.47545	3.69984e-17	1.74465e-05	3.83272e-05
reactome_Sema3A_PAK_dependent_Axon_repulsion_Main_Pathway	9.24001	-3.69623e-17	2.3881e-05	5.23123e-05
reactome_SEMA3A_Plexin_repulsion_signaling_by_inhibiting_Integrin_adhesion_Main_Pathway	10.56	-3.69532e-17	2.3881e-05	5.23123e-05
Estrogen_Pathway_Anti_Apoptosis	6.4796	-1.0339e-15	3.65885e-05	8.0034e-05
KEGG_Neuroactive_ligand_receptor_interaction_Main_Pathway	1.54019	1.38778e-16	3.70039e-05	8.08272e-05
Cell_Adhesion_Regulated_by_CDHs	1.37917	-4.62584e-16	5.28782e-05	0.000115336
reactome_PLC_beta_mediated_events_Main_Pathway	16.415	-2.5164e-15	8.0035e-05	0.000174321
reactome_temp_Nuclear_Receptor_transcription_pathway	2.91739	9.4369e-16	8.20615e-05	0.000178481
Erythropoietin_Pathway_Cell_Survival	5.54861	-5.55112e-16	0.000115987	0.000251552
NCI_Regulation_of_nuclear_SMAD2_3_signaling_Main_Pathway	4.94111	7.77156e-16	0.00012046	0.000260884
RANK_Signaling_in_Osteoclasts_Pathway_Resorption	7.20593	-1.85082e-16	0.000133894	0.000289568
reactome_Insulin_receptor_recycling_Main_Pathway	4.4207	3.70074e-16	0.000184797	0.000397406
reactome_Phagosomal_maturation_early_endosomal_stage__Main_Pathway	3.28204	2.59052e-16	0.000184797	0.000397406
reactome_Transferrin_endocytosis_and_recycling_Main_Pathway	3.73473	2.96059e-16	0.000184797	0.000397406
KEGG_Amyotrophic_lateral_sclerosis_ALS__Main_Pathway	6.79263	9.99201e-16	0.000194001	0.000416611
KEGG_B_cell_receptor_signaling_Main_Pathway	5.59661	-6.47856e-17	0.000216114	0.000463447
KEGG_Type_I_diabetes_mellitus_Main_Pathway	4.33864	-1.96638e-16	0.000232056	0.000496937
reactome_TRP_channels_Main_Pathway	6.44374	0	0.000346408	0.00074078
cAMP_Pathway_Metabolic_Energy	7.92241	-1.85082e-16	0.000395845	0.000844138
NCI_p38_MAPK_signaling_Main_Pathway	5.3014	-1.29526e-16	0.000719154	0.0015272
KEGG_Arachidonic_acid_metabolism_Main_Pathway	1.34115	-2.63678e-16	0.000807264	0.00171194
PRL_Pathway	2.96969	-2.12788e-16	0.00102696	0.00217182
biocarta_how_progesterone_initiates_the_oocyte_maturation_Main_Pathway	10.7054	-2.29446e-15	0.00106624	0.00224865
VEGF_Pathway	2.99467	-4.30211e-16	0.00111012	0.00233798
reactome_CREB_phosphorylation_through_the_activation_of_Ras_Main_Pathway	10.1456	7.40149e-16	0.00165143	0.00345421
MAPK_Family_Pathway_Chromatin_Remodelling	5.99515	1.66533e-16	0.00165143	0.00345421
ERK_Signaling_Pathway_Gene_Expression_via_CAPN6_TP53_FOS_ATF1_MYC_ELK3_MYLK_ETS1_SRF_HIST1H3B_CREB3_STAT3_NFKB2_HMGN1_ESR2_ELK1_PAX6_JUN	1.88419	1.48012e-16	0.00165143	0.00345421
KEGG_Progesterone_mediated_oocyte_maturation_Main_Pathway	6.59466	4.996e-16	0.00165143	0.00345421
EGF_Pathway	1.58781	-2.82194e-16	0.00168435	0.00351827
biocarta_hiv_1_nef_negative_effector_of_fas_and_tnf_Pathway__Pathway_protein_ubiquitination_of_CHUK_	11.0106	2.59052e-16	0.00208688	0.00432949
NCI_Class_I_PI3K_signaling_events_mediated_by_Akt_Pathway__G1_S_transition_of_mitotic_cell_cycle_	11.0106	2.59052e-16	0.00208688	0.00432949
NCI_Class_I_PI3K_signaling_events_mediated_by_Akt_Pathway__cell_survival_	11.9281	6.66134e-16	0.00208688	0.00432949
NCI_HIV_1_Nef_Negative_effector_of_Fas_and_TNF_alpha_Pathway__protein_ubiquitination_	11.451	3.33067e-16	0.00208688	0.00432949
KEGG_Oocyte_meiosis_Main_Pathway	1.62831	-2.96078e-16	0.00213786	0.00442926
KEGG_Jak_STAT_signaling_Main_Pathway	1.46541	1.61783e-17	0.00224906	0.00465334
biocarta_the_41bb_dependent_immune_response_Main_Pathway	11.0106	-1.9984e-15	0.00252422	0.00521558
TNF_Signaling_Pathway_Gene_Expression_and_Cell_Survival_via_FOS_NFKB2_JUN_ELK1_ATF6	3.86859	4.07046e-16	0.0029359	0.00604171
TNF_Signaling_Pathway	2.23653	2.31278e-16	0.0029359	0.00604171
NCI_Class_I_PI3K_signaling_events_mediated_by_Akt_Main_Pathway	4.33751	3.97866e-16	0.0037803	0.0077481
NCI_Class_I_PI3K_signaling_events_mediated_by_Akt_Pathway__negative_regulation_of_cell_cycle_	5.96407	4.07154e-16	0.0037803	0.0077481
Regulation_of_Cell_Migration_by_Platelet_derived_Growth_Factors	8.43894	-8.51225e-16	0.00393506	0.00805449
KEGG_Axon_guidance_Main_Pathway	1.59301	-1.26288e-15	0.00509795	0.0104069
reactome_Senescence_Associated_Secretory_Phenotype_SASP__Main_Pathway	2.61175	-1.57245e-16	0.00516428	0.0105282
reactome_temp_Post_translational_modification_synthesis_of_GPI_anchored_proteins	1.79588	3.1455e-16	0.00530927	0.0108094
KEGG_Phenylalanine_metabolism_Main_Pathway	1.96323	-5.73615e-16	0.00655154	0.0133209
reactome_Integrin_alphaIIb_beta3_signaling_Main_Pathway	7.73324	-1.01775e-15	0.0075491	0.0153288
KEGG_Prostate_cancer_Main_Pathway	2.30038	-4.25595e-16	0.00955098	0.019368
reactome_Nephrin_interactions_Main_Pathway	8.90908	-1.11022e-16	0.00974846	0.0197422
FLT3_Signaling_Pathway_Transcription_via_ELK3_MAPK12_CREB3_STAT2	2.93096	-5.22766e-16	0.0128667	0.0260227
KEGG_ErbB_signaling_Main_Pathway	1.75085	-6.93889e-17	0.0133147	0.0268933
reactome_Signaling_by_SCF_KIT_Main_Pathway	5.31885	8.51218e-16	0.0147149	0.029643
KEGG_T_cell_receptor_signaling_Main_Pathway	2.0599	-1.48039e-16	0.0155093	0.0312023
FN1_Influence_on_Cell_Motility_via_Integrins	5.24063	7.40198e-16	0.0195294	0.0392384
TRAF_Pathway	1.65358	-1.20256e-16	0.0196421	0.0394131
reactome_CD28_dependent_PI3K_Akt_signaling_Main_Pathway	9.89898	2.93274e-15	0.0212169	0.0425172
ErbB_Family_Pathway	1.58985	-3.29597e-16	0.0368306	0.0737095
NCI_Alpha6_beta4_integrin_ligand_interactions_Main_Pathway	7.27854	8.14164e-16	0.0380681	0.0760865
NCI_Endogenous_TLR_signaling_Main_Pathway	0.820728	2.07243e-15	0.0425098	0.0848531
NCI_Regulation_of_Ras_family_activation_Main_Pathway	3.23109	-5.18122e-16	0.0455779	0.0908586
KEGG_NF_kappa_B_signaling_Main_Pathway	1.56111	5.18086e-16	0.047901	0.0953653

## Sheet: HuTu80_SLC39A8_overexpr_vs_GFP
Upregulated_mol_pathway	test_mean_pal	control_mean_pal	pval	padj			Downregulated_mol_pathway	test_mean_pal	control_mean_pal	pval	padj
biocarta_bcr_signaling_Main_Pathway	4.31765	0	0	0			Akt_Pathway_Regulation_by_GH	-7.53989	0	0	0
biocarta_fc_epsilon_receptor_i_signaling_in_mast_cells_Main_Pathway	4.9573	0	0	0			biocarta_agrin_in_postsynaptic_differentiation_Main_Pathway	-3.34072	0	0	0
biocarta_il_2_signaling_Main_Pathway	9.56051	0	0	0			biocarta_gamma_aminobutyric_acid_receptor_life_cycle_Main_Pathway	-12.1794	0	0	0
biocarta_nfat_and_hypertrophy_of_the_heart__Main_Pathway	5.1874	0	0	0			Cell_Adhesion_Regulated_by_CDHs	-3.35125	0	0	0
biocarta_ras_independent_pathway_in_nk_cell_mediated_cytotoxicity_Main_Pathway	6.08396	0	0	0			Chemotaxis_Driven_by_CCR4	-5.5591	0	0	0
biocarta_regulation_of_pgc_1a_Main_Pathway	5.26599	0	0	0			Chemotaxis_Driven_by_IL_8_and_LTB4	-4.81076	0	0	0
biocarta_role_of_erk5_in_neuronal_survival_Main_Pathway	6.68376	0	0	0			Chemotaxis_of_Immune_Cells_During_Allergic_Asthma_and_Eczema_Driven_by_CCR4	-5.5591	0	0	0
biocarta_role_of_erk5_in_neuronal_survival_Pathway__cell_survival_	14.4815	0	0	0			Development_of_Immune_Synapse	-2.29504	0	0	0
Glucocorticoid_Receptor_Signaling_Pathway_Inflammatory_Cytokines	2.02652	0	0	0			Ephrin_B_Pathway	-1.61407	0	0	0
GSK3_Signaling_Pathway	1.52042	-2.47163e-16	0	0			Gamma_Aminobutyric_Acid_A_Receptor_Pathway	-9.74351	0	0	0
HMGB1_signaling_through_RAGE	3.86173	0	0	0			Glucocorticoid_Receptor_Signaling_Pathway_Cell_Cycle_Progression	-4.59477	0	0	0
IP3_Pathway_Gene_Expression_via_CREB3_NFATC2_MEF2D	6.43622	0	0	0			Growth_Hormone_Signaling_Pathway	-1.87968	0	0	0
KEGG_Adherens_junction_Main_Pathway	2.44899	0	0	0			Growth_Hormone_Signaling_Pathway_Gene_Expression_via_SRF_ELK1_STAT5B_CEBPD_STAT1_STAT3	-2.10269	0	0	0
KEGG_B_cell_receptor_signaling_Main_Pathway	2.3482	0	0	0			HGF_Pathway_Cell_Scattering	-7.95921	0	0	0
KEGG_Epstein_Barr_virus_infection_Main_Pathway	2.43358	0	0	0			HGF_Pathway_Gene_Expression_via_JUN_STAT3_FOS_ELK1_ETS2	-7.49102	0	0	0
KEGG_Fc_epsilon_RI_signaling_Main_Pathway	2.15882	0	0	0			Integrins_Signaling_in_Natural_Killer_Cells	-5.68545	0	0	0
KEGG_Tuberculosis_Main_Pathway	4.27789	0	0	0			KEGG_Alanine_aspartate_and_glutamate_metabolism_Main_Pathway	-8.81492	0	0	0
NCI_Alpha_synuclein_signaling_Main_Pathway	4.78025	0	0	0			KEGG_Bacterial_invasion_of_epithelial_cells_Main_Pathway	-2.44899	0	0	0
NCI_Alpha_synuclein_signaling_Pathway__cell_death_	7.04459	0	0	0			KEGG_beta_Alanine_metabolism_Main_Pathway	-5.9072	0	0	0
NCI_Alpha_synuclein_signaling_Pathway__neuron_apoptosis_	6.69236	0	0	0			KEGG_Butanoate_metabolism_Main_Pathway	-6.78943	0	0	0
NCI_Alpha_synuclein_signaling_Pathway__Pathway_negative_regulation_of_transcription_via_TOR1A_SNCA_STUB1_FKBP1A_	7.04459	0	0	0			KEGG_Cell_adhesion_molecules_CAMs__Main_Pathway	-11.9124	0	0	0
NCI_Atypical_NF_kappaB_Main_Pathway	12.7473	0	0	0			KEGG_Central_carbon_metabolism_in_cancer_Main_Pathway	-1.90071	0	0	0
NCI_BCR_signaling_Pathway__cytokine_secretion_	11.6389	0	0	0			KEGG_Cytosolic_DNA_sensing_Main_Pathway	-9.4797	0	0	0
NCI_BCR_signaling_Pathway__re_entry_into_mitotic_cell_cycle_	13.3847	0	0	0			KEGG_Endocrine_and_other_factor_regulated_calcium_reabsorption_Main_Pathway	-6.89358	0	0	0
NCI_Class_I_PI3K_signaling_events_Main_Pathway	3.34618	0	0	0			KEGG_Hippo_signaling_Main_Pathway	-2.46766	0	0	0
NCI_Fc_epsilon_receptor_I_signaling_in_mast_cells_Main_Pathway	1.63228	0	0	0			KEGG_Lysine_degradation_Main_Pathway	-8.25079	0	0	0
NCI_IL2_mediated_signaling_events_Main_Pathway	3.18684	0	0	0			KEGG_Measles_Main_Pathway	-7.00674	0	0	0
NCI_IL2_mediated_signaling_events_Pathway__positive_regulation_of_cell_cell_adhesion_	10.7078	0	0	0			KEGG_MicroRNAs_in_cancer_Main_Pathway	-0.479147	0	0	0
NCI_IL2_mediated_signaling_events_Pathway__T_cell_proliferation_	9.23084	0	0	0			KEGG_Natural_killer_cell_mediated_cytotoxicity_Main_Pathway	-1.18686	0	0	0
NCI_Regulation_of_retinoblastoma_protein_Main_Pathway	5.1874	0	0	0			KEGG_Neuroactive_ligand_receptor_interaction_Main_Pathway	-0.0719685	0	0	0
NCI_Trk_receptor_signaling_mediated_by_the_MAPK_Main_Pathway	6.68376	0	0	0			KEGG_Oxytocin_signaling_Main_Pathway	-0.992228	0	0	0
reactome_ADP_signalling_through_P2Y_purinoceptor_1_Main_Pathway	8.22619	0	0	0			KEGG_Pathogenic_Escherichia_coli_infection_Main_Pathway	-6.23618	0	0	0
reactome_Antigen_activates_B_Cell_Receptor_BCR_leading_to_generation_of_second_messengers_Main_Pathway	4.61542	0	0	0			KEGG_Phagosome_Main_Pathway	-5.08134	0	0	0
reactome_CDO_in_myogenesis_Main_Pathway	6.20635	0	0	0			KEGG_Proteoglycans_in_cancer_Main_Pathway	-0.848983	0	0	0
reactome_DAP12_signaling_Main_Pathway	5.14797	0	0	0			KEGG_Renal_cell_carcinoma_Main_Pathway	-6.36737	0	0	0
reactome_ERK_MAPK_targets_Main_Pathway	10.2222	0	0	0			KEGG_Retinol_metabolism_Main_Pathway	-5.86143	0	0	0
reactome_FCERI_mediated_MAPK_activation_Main_Pathway	4.9573	0	0	0			KEGG_RNA_degradation_Main_Pathway	-1.58799	0	0	0
reactome_FCGR_activation_Main_Pathway	8.92314	0	0	0			KEGG_Steroid_hormone_biosynthesis_Main_Pathway	-5.13939	0	0	0
reactome_G_alpha_q_signalling_events_Main_Pathway	1.22626	0	0	0			KEGG_Transcriptional_misregulation_in_cancer_Main_Pathway	-3.03482	0	0	0
reactome_GPVI_mediated_activation_cascade_Main_Pathway	4.46157	0	0	0			KEGG_Valine_leucine_and_isoleucine_degradation_Main_Pathway	-6.52176	0	0	0
reactome_Interleukin_2_signaling_Main_Pathway	11.1539	0	0	0			mTOR_Pathway	-1.27393	2.0766e-16	0	0
reactome_P2Y_receptors_Main_Pathway	16.4524	0	0	0			NAD_de_novo_biosynthesis	-20.6117	0	0	0
reactome_Regulation_of_actin_dynamics_for_phagocytic_cup_formation_Main_Pathway	2.23079	0	0	0			NCI_amb2_Integrin_signaling_Main_Pathway	-15.9998	0	0	0
reactome_Regulation_of_signaling_by_CBL_Main_Pathway	12.1679	0	0	0			NCI_BCR_signaling_Main_Pathway	-0.175829	0	0	0
reactome_Role_of_LAT2_NTAL_LAB_on_calcium_mobilization_Main_Pathway	10.2959	0	0	0			NCI_Beta5_beta6_beta7_and_beta8_integrin_cell_surface_interactions_Main_Pathway	-15.6296	0	0	0
reactome_Role_of_phospholipids_in_phagocytosis_Main_Pathway	4.78025	0	0	0			NCI_ErbB4_signaling_events_Main_Pathway	-5.8633	0	0	0
TYROBP_Signaling_in_Natural_Killer_Cells	2.12456	0	0	0			NCI_FoxO_family_signaling_Main_Pathway	-7.75823	0	0	0
PTEN_Pathway_Differentiation	2.60583	-2.59052e-16	6.3716e-216	6.67272e-215			NCI_IFN_gamma_Main_Pathway	-3.93838	0	0	0
PTEN_Pathway_Cell_Cycle	2.63326	-2.54426e-16	6.3716e-216	6.67272e-215			NCI_JNK_signaling_in_the_CD4_TCR_Main_Pathway	-10.2387	0	0	0
PTEN_Pathway_Migration	2.29504	-2.26671e-16	6.3716e-216	6.67272e-215			NCI_Notch_mediated_HES_HEY_network_Main_Pathway	-5.3752	0	0	0
PTEN_Pathway_Proliferation	2.31629	-2.28983e-16	6.3716e-216	6.67272e-215			NCI_Regulation_of_nuclear_SMAD2_3_signaling_Main_Pathway	-4.35971	0	0	0
PTEN_Pathway_Synaptic_Transmission	2.94306	-2.86808e-16	6.3716e-216	6.67272e-215			NCI_Regulation_of_nuclear_SMAD2_3_signaling_Pathway__muscle_cell_differentiation_	-3.11112	0	0	0
PTEN_Pathway_DNA_Repair	2.90883	-2.84495e-16	6.3716e-216	6.67272e-215			NCI_Regulation_of_nuclear_SMAD2_3_signaling_Pathway__Pathway_degradation_of_SMAD3_	-8.28396	0	0	0
PTEN_Pathway_Genomic_Stability	3.01397	-2.91434e-16	6.3716e-216	6.67272e-215			NCI_Signaling_events_mediated_by_HDAC_Class_II_Main_Pathway	-6.68376	0	0	0
NCI_Osteopontin_mediated_events_Main_Pathway	5.24891	-2.03541e-16	9.54586e-162	9.79572e-161			NCI_Signaling_events_mediated_by_Hepatocyte_Growth_Factor_Receptor_c_Met__Main_Pathway	-0.929543	0	0	0
NCI_Osteopontin_mediated_events_Pathway__bone_resorption_	12.1679	-5.18104e-16	9.54586e-162	9.79572e-161			NCI_Signaling_events_mediated_by_Hepatocyte_Growth_Factor_Receptor_c_Met__Pathway__positive_regulation_of_tyrosine_phosphorylation_of_STAT_protein_	-3.97961	0	0	0
SPP1_Pathway_in_Osteoclasts	3.93668	-1.61908e-16	9.54586e-162	9.79572e-161			NCI_Signaling_events_mediated_by_TCPTP_Pathway__G1_S_transition_of_mitotic_cell_cycle_	-6.70249	0	0	0
PTEN_Pathway_Adhesion_or_Migration	2.68252	-3.23811e-16	9.90568e-49	9.647e-48			NCI_Signaling_events_mediated_by_TCPTP_Pathway__positive_regulation_of_S_phase_of_mitotic_cell_cycle_	-5.53684	0	0	0
KEGG_Osteoclast_differentiation_Main_Pathway	1.23361	7.05432e-17	1.80929e-47	1.75089e-46			NCI_Signaling_events_mediated_by_TCPTP_Pathway__regulation_of_gluconeogenesis_	-7.49102	0	0	0
KEGG_Regulation_of_actin_cytoskeleton_Main_Pathway	2.8949	5.55112e-17	3.4698e-46	3.19598e-45			NCI_Signaling_mediated_by_p38_alpha_and_p38_beta_Main_Pathway	-4.51192	0	0	0
NCI_Beta3_integrin_cell_surface_interactions_Main_Pathway	5.65687	-6.29126e-16	2.44996e-45	2.24311e-44			NCI_TCR_signaling_in_naive_CD4_T_cells_Main_Pathway	-2.92534	0	0	0
Cytoskeleton_Reorganization	2.20618	-4.62638e-17	1.54946e-34	1.41019e-33			NCI_Urokinase_type_plasminogen_activator_uPA_and_uPAR_mediated_signaling_Main_Pathway	-9.75585	0	0	0
PTEN_Pathway	1.8978	-2.31292e-16	2.37205e-28	2.13345e-27			Neuronal_Development_Induced_by_CDK5	-3.00154	0	0	0
NCI_IL12_mediated_signaling_events_Main_Pathway	4.91743	-1.71177e-16	9.28032e-23	8.20209e-22			p38_Signaling_Pathway_Gene_Expression_Cell_Motility_Inflammation_Apoptosis_Osmoregulation_via_MEF2D_TP53_CREB1_ATF2_JUND_ETV1_NFKB2_AP2A1_MAX_FOSL1_CEBPG_ELK1_CDC25C_JUNB_STAT1_SP1_DDIT3_ELK4_CEBPA	-0.32282	0	0	0
VEGFR2_Signaling	1.59555	-5.32027e-17	9.28032e-23	8.20209e-22			PRL_Pathway	-2.06765	0	0	0
Integrin_based_Cell_Migration_and_Adhesion	3.02216	-1.29517e-16	8.0104e-19	6.80439e-18			Ras_Pathway	-1.46565	1.45681e-16	0	0
Outside_in_Signaling_through_Integrins	4.41236	-2.22045e-16	8.0104e-19	6.80439e-18			reactome_Activation_of_IRF3_IRF7_mediated_by_TBK1_IKK_epsilon_Main_Pathway	-14.6504	0	0	0
Extracellular_Matrix_Remodeling_during_Adhesion	4.59621	-2.22045e-16	8.0104e-19	6.80439e-18			reactome_Antigen_Presentation_Folding_assembly_and_peptide_loading_of_class_I_MHC_Main_Pathway	-7.04088	0	0	0
Non_Junctional_Cell_Adhesion_in_Endothelium	6.30337	-3.14545e-16	8.0104e-19	6.80439e-18			reactome_Budding_and_maturation_of_HIV_virion_Main_Pathway	-5.73089	0	0	0
KEGG_Platelet_activation_Main_Pathway	1.31411	-1.59595e-16	8.4951e-17	6.87249e-16			reactome_Endosomal_Sorting_Complex_Required_For_Transport_ESCRT__Main_Pathway	-5.11687	0	0	0
Erythropoietin_Pathway	1.80812	-4.39554e-17	5.79495e-12	4.36477e-11			reactome_FCERI_mediated_Ca_2_mobilization_Main_Pathway	-3.00449	0	0	0
NCI_Alpha9_beta1_integrin_signaling_events_Main_Pathway	7.14198	1.66533e-15	5.36362e-11	4.02009e-10			reactome_Immunoregulatory_interactions_between_a_Lymphoid_and_a_non_Lymphoid_cell_v1	-2.84272	0	0	0
Cellular_Apoptosis_Pathway	1.20217	-2.74954e-16	1.44108e-08	1.03935e-07			reactome_Interleukin_1_signaling_Main_Pathway	-4.53626	0	0	0
PTEN_Pathway_Angiogenesis_and_Tumorigenesis	2.70562	-3.26128e-16	2.00094e-07	1.42299e-06			reactome_ISG15_antiviral_mechanism_Main_Pathway	-1.97818	0	0	0
KEGG_NF_kappa_B_signaling_Main_Pathway	2.65044	-9.25186e-17	2.27507e-07	1.61045e-06			reactome_Membrane_binding_and_targetting_of_GAG_proteins_Main_Pathway	-13.0248	0	0	0
NCI_Beta1_integrin_cell_surface_interactions_Main_Pathway	3.3427	-4.90362e-16	5.79486e-07	4.06438e-06			reactome_Senescence_Associated_Secretory_Phenotype_SASP__Main_Pathway	-2.45661	0	0	0
NCI_Syndecan_1_mediated_signaling_events_Pathway__Tumor_Cell_Invasion_	8.17103	-7.58643e-16	3.68606e-06	2.52734e-05			reactome_SHC1_events_in_ERBB4_signaling_Main_Pathway	-26.3847	0	0	0
KEGG_Fc_gamma_R_mediated_phagocytosis_Main_Pathway	1.57467	4.71845e-16	1.41498e-05	9.61558e-05			reactome_Striated_Muscle_Contraction_Main_Pathway	-7.04903	0	0	0
Ras_Pathway_Gene_Expression_Cell_Proliferation_Cell_Survival_Differentiation_Development_Cell_Cycle_Control_Cell_Motility_Tumorigenesis_via_ELK4_ATF2_MEF2D_STAT2_CREB3_CCNA1_MYC_ELK1_JUN_CDK4	2.71528	2.59034e-16	5.2607e-05	0.000346708			reactome_The_canonical_retinoid_cycle_in_rods_twilight_vision__Main_Pathway	-18.1425	0	0	0
Erythropoietin_Pathway_Anti_Apoptosis	10.1224	-4.44089e-16	0.000253154	0.00154829			reactome_Trafficking_of_AMPA_receptors_Main_Pathway	-9.85141	0	0	0
NCI_Stabilization_and_expansion_of_the_E_cadherin_adherens_junction_Main_Pathway	3.10603	-1.25825e-15	0.000624397	0.00372931			reactome_Transcriptional_regulation_of_pluripotent_stem_cells_Main_Pathway	-10.6267	0	0	0
NCI_Regulation_of_RAC1_activity_Main_Pathway	8.13194	-7.40149e-17	0.000668149	0.00395969			reactome_TRP_channels_Main_Pathway	-4.80007	0	0	0
NCI_Regulation_of_RhoA_activity_Main_Pathway	6.68626	7.40149e-17	0.000668149	0.00395969			reactome_Tryptophan_catabolism_Main_Pathway	-22.4855	0	0	0
reactome_Collagen_biosynthesis_and_modifying_enzymes_Main_Pathway	4.08552	-3.51534e-16	0.00127559	0.00753041			Regulation_of_Repulsive_Axonal_Pathfinding	-1.65296	0	0	0
KEGG_Peroxisome_Main_Pathway	1.82904	7.40329e-17	0.00215307	0.0126617			Slit_Robo_Pathway	-2.24912	0	0	0
KEGG_Focal_adhesion_Main_Pathway	1.01339	2.08167e-16	0.00238624	0.0139792			STAT3_Pathway_Growth_Arrest_and_Differentiation	-2.56385	0	0	0
KEGG_PI3K_Akt_signaling_Main_Pathway	0.606416	-2.86808e-16	0.00569411	0.0320084			superpathway_of_methionine_degradation	-7.3518	0	0	0
reactome_Integrin_alphaIIb_beta3_signaling_Main_Pathway	6.69236	2.96132e-16	0.00861021	0.0470179			Target_drugs_pathway	-1.39233	0	0	0
Caspase_Cascade_Pathway	0.43934	-1.41086e-16	0.0121849	0.0663016			the_visual_cycle_I__vertebrates_	-12.4767	0	0	0
							the_visual_cycle_I_vertebrates	-11.9776	0	0	0
							WNT_Pathway_Cell_Fate_Proliferation_Differentiation_Adhesion_and_Survival	-1.7597	0	0	0
							PPAR_Pathway	-5.39051	-8.12384e-17	1.11982e-250	1.2318e-249
							KEGG_Glycerolipid_metabolism_Main_Pathway	-2.59713	-4.2096e-16	1.50063e-79	1.52964e-78
							CREB_Pathway	-1.93317	2.45173e-16	4.15278e-63	4.20503e-62
							HGF_Pathway	-6.55299	9.25186e-17	3.64256e-57	3.66413e-56
							heparan_sulfate_biosynthesis	-8.00414	2.12811e-16	3.69103e-50	3.61768e-49
							KEGG_Glycosaminoglycan_biosynthesis_heparan_sulfate_heparin_Main_Pathway	-9.33816	2.40566e-16	3.69103e-50	3.61768e-49
							heparan_sulfate_biosynthesis_late_stages	-10.6722	3.23833e-16	3.69103e-50	3.61768e-49
							reactome_HS_GAG_biosynthesis_Main_Pathway	-7.22954	1.85046e-16	3.69103e-50	3.61768e-49
							HGF_Pathway_Cell_Adhesion_and_Cell_Migration	-15.1282	-2.22045e-16	3.4698e-46	3.19598e-45
							ILK_Signaling_Pathway_Cell_Cycle_Proliferation	-11.4384	-1.66533e-16	3.4698e-46	3.19598e-45
							ILK_Signaling_Pathway_Cell_Migration_Retraction	-11.4384	-1.66533e-16	3.4698e-46	3.19598e-45
							Ras_Pathway_Increased_T_cell_Adhesion	-16.7491	-3.33067e-16	3.4698e-46	3.19598e-45
							IGF1R_Signaling_Pathway_Cell_Migration	-13.2105	-2.0355e-16	3.4698e-46	3.19598e-45
							ILK_Signaling_Pathway_Loss_of_Occludin_Barrier_Dysfunction	-13.3993	-2.22045e-16	3.4698e-46	3.19598e-45
							MAPK_Signaling_Pathway_Gene_Expression_Cell_Proliferation_Cell_Survival_Tumorigenesis_Differentiation_Development_via_PXN_CREB3_RPS6KA5_RPS6KA6	-8.84857	-1.48021e-16	3.4698e-46	3.19598e-45
							cAMP_Pathway	-0.814725	7.40149e-17	1.18822e-30	1.07502e-29
							p38_Signaling_Pathway	-1.23372	1.46878e-16	1.84179e-27	1.64684e-26
							PAK_Pathway	-1.73956	2.17419e-16	1.33358e-20	1.17187e-19
							KEGG_Leukocyte_transendothelial_migration_Main_Pathway	-6.84627	1.29526e-16	1.18393e-19	1.03442e-18
							IGF1R_Signaling_Pathway	-1.83352	-5.08875e-17	2.68479e-19	2.33241e-18
							Integrins_Function_in_Carcinoma_Progression	-6.63637	1.07322e-15	2.4365e-18	2.04693e-17
							NCI_a6b1_and_a6b4_Integrin_signaling_Main_Pathway	-8.33801	1.36928e-15	2.4365e-18	2.04693e-17
							Chemokine_Pathway	-0.679408	-1.68849e-16	9.54228e-18	7.97276e-17
							KEGG_ErbB_signaling_Main_Pathway	-4.0078	7.03141e-16	1.81755e-17	1.4941e-16
							NCI_ErbB_receptor_signaling_network_Main_Pathway	-21.1077	3.4787e-15	1.81755e-17	1.4941e-16
							ErbB_Family_Pathway	-3.63926	6.29126e-16	1.81755e-17	1.4941e-16
							KEGG_MAPK_signaling_Main_Pathway	-1.24229	2.98372e-16	5.49936e-17	4.49654e-16
							KEGG_Glycerophospholipid_metabolism_Main_Pathway	-2.17147	-4.25588e-16	6.39826e-17	5.20369e-16
							NCI_Ceramide_signaling_Main_Pathway	-3.4508	-1.05588e-15	5.80306e-16	4.66994e-15
							superpathway_of_tryptophan_utilization	-10.7561	0	3.14386e-15	2.50362e-14
							KEGG_Tryptophan_metabolism_Main_Pathway	-12.8379	0	3.14386e-15	2.50362e-14
							STAT3_Pathway	-1.15538	1.38778e-17	6.85106e-15	5.4276e-14
							KEGG_Wnt_signaling_Main_Pathway	-2.16608	-1.38778e-16	7.16287e-15	5.64538e-14
							NCI_Beta2_integrin_cell_surface_interactions_Main_Pathway	-8.6262	-2.77556e-16	2.72502e-14	2.1367e-13
							KEGG_Toll_like_receptor_signaling_Main_Pathway	-5.08927	-9.23379e-18	1.03012e-13	8.03603e-13
							KEGG_Glutathione_metabolism_Main_Pathway	-3.507	7.40329e-17	3.47076e-13	2.66673e-12
							glutathione_mediated_detoxification	-5.99113	9.25186e-17	3.47076e-13	2.66673e-12
							KEGG_Metabolism_of_xenobiotics_by_cytochrome_P450_Main_Pathway	-1.19823	2.08167e-17	3.47076e-13	2.66673e-12
							KEGG_Apoptosis_Main_Pathway	-7.3423	2.03577e-16	1.46649e-12	1.12113e-11
							Caspase_Cascade_Pathway_Activated_Tissue_Trans_glutaminase	-4.52742	1.36483e-16	2.89463e-12	2.20194e-11
							NCI_Signaling_events_mediated_by_TCPTP_Pathway__macrophage_differentiation_	-6.06416	7.58652e-16	5.78588e-12	4.36477e-11
							KEGG_Leishmaniasis_Main_Pathway	-2.04445	-1.15639e-16	5.42424e-11	4.04569e-10
							TGF_Beta_Pathway	-1.92778	2.22045e-16	6.06363e-11	4.50063e-10
							ERK_Signaling_Pathway	-1.43145	1.85037e-17	5.6963e-10	4.20756e-09
							Estrogen_Pathway	-1.29814	2.03543e-16	6.87546e-10	5.05413e-09
							NCI_Signaling_events_mediated_by_TCPTP_Main_Pathway	-2.49701	-7.07767e-16	7.49928e-10	5.48632e-09
							MAPK_Signaling_Pathway	-1.81532	2.40846e-16	9.33929e-10	6.79989e-09
							ILK_Signaling_Pathway	-2.19076	2.498e-16	5.5871e-09	4.04866e-08
							KEGG_Histidine_metabolism_Main_Pathway	-12.5671	0	4.3056e-08	3.09073e-07
							MAPK_Family_Pathway	-0.920712	2.12797e-16	7.14409e-08	5.10435e-07
							JNK_Pathway	-1.75361	1.75794e-16	3.61204e-07	2.54507e-06
							KEGG_Tyrosine_metabolism_Main_Pathway	-5.81305	-7.39787e-17	7.32744e-07	5.11583e-06
							reactome_Integrin_cell_surface_interactions_Main_Pathway	-5.5591	-1.48066e-16	1.47755e-06	1.0269e-05
							NCI_ErbB1_downstream_signaling_Main_Pathway	-2.34835	6.84638e-16	3.0415e-06	2.10428e-05
							KEGG_RIG_I_like_receptor_signaling_Main_Pathway	-4.3242	2.15106e-16	3.53068e-06	2.43172e-05
							KEGG_Arginine_and_proline_metabolism_Main_Pathway	-3.78535	-7.40149e-17	4.77647e-06	3.26037e-05
							KEGG_Hepatitis_C_Main_Pathway	-3.42883	1.14723e-15	1.49841e-05	0.000101374
							KEGG_Protein_processing_in_endoplasmic_reticulum_Main_Pathway	-7.2579	5.92083e-16	1.65747e-05	0.000111642
							JAK_STAT_Pathway	-0.846554	1.57282e-16	1.96314e-05	0.000131076
							JAK_STAT_Pathway_Nml_SOCS_BCL_XL_p21_Myc_Nos2_Gene_Expression_via_STAT2	-1.11703	2.12793e-16	1.96314e-05	0.000131076
							PAK_Pathway_Actin_Organization	-1.87756	2.498e-16	2.11244e-05	0.000139823
							PAK_Pathway_Lamelliopodia_and_Filopodia_Outgrowth	-1.80521	2.22045e-16	2.11244e-05	0.000139823
							ILK_Signaling_Pathway_Epithelial_Mesenchymal_Transition_Tubulo_Interstitial_Fibrosis	-1.81946	-3.14563e-16	7.55988e-05	0.000493977
							ILK_Signaling_Pathway_Cytoskeletal_Adhesion_Complexes	-2.13181	-3.79326e-16	7.55988e-05	0.000493977
							reactome_Signaling_by_ERBB2_Main_Pathway	-7.9806	3.18264e-15	0.000113977	0.000741579
							Tumour_Infiltration_Pathway	-2.22112	0	0.000252008	0.00154829
							biocarta_induction_of_apoptosis_through_dr3_and_dr4_5_death_receptors_Main_Pathway	-7.99134	4.44089e-16	0.000253154	0.00154829
							Mitochondrial_Apoptosis_Pathway_Apoptosis	-7.99134	4.44089e-16	0.000253154	0.00154829
							biocarta_ceramide_signaling_Main_Pathway	-4.74486	2.72966e-16	0.000253154	0.00154829
							biocarta_induction_of_apoptosis_through_dr3_and_dr4_5_death_receptors_Pathway__Pathway_degradation_of_CASP3_CASP10_CASP10_	-12.6529	6.28982e-16	0.000253154	0.00154829
							biocarta_internal_ribosome_entry_Main_Pathway	-8.4353	4.71845e-16	0.000253154	0.00154829
							biocarta_tnfr1_signaling_Main_Pathway	-9.48971	5.45932e-16	0.000253154	0.00154829
							NCI_Caspase_Cascade_in_Apoptosis_Main_Pathway	-3.65868	2.05818e-16	0.000253154	0.00154829
							NCI_Caspase_Cascade_in_Apoptosis_Pathway__DNA_fragmentation_during_apoptosis_	-18.9794	1.09186e-15	0.000253154	0.00154829
							NCI_Caspase_Cascade_in_Apoptosis_Pathway__neuron_apoptosis_	-11.2471	5.73688e-16	0.000253154	0.00154829
							TNF_Signaling_Pathway_Apoptosis	-10.8454	6.8471e-16	0.000253154	0.00154829
							biocarta_induction_of_apoptosis_through_dr3_and_dr4_5_death_receptors_Pathway__apoptosis_	-8.93149	5.64291e-16	0.000253154	0.00154829
							reactome_NOD1_2_Signaling_Pathway_Main_Pathway	-5.2357	3.33067e-16	0.000253154	0.00154829
							TRAF_Pathway_Apoptosis	-11.6796	4.62665e-16	0.000253154	0.00154829
							NCI_Arf6_signaling_events_Main_Pathway	-4.24491	1.73935e-15	0.000624397	0.00372931
							NCI_Posttranslational_regulation_of_adherens_junction_stability_and_dissassembly_Main_Pathway	-2.76842	1.14723e-15	0.000624397	0.00372931
							NCI_Posttranslational_regulation_of_adherens_junction_stability_and_dissassembly_Pathway__axonogenesis_	-4.89798	2.10942e-15	0.000624397	0.00372931
							PLAU_mediated_Signaling_Events_During_Cell_Adhesion	-4.24491	1.73935e-15	0.000624397	0.00372931
							KEGG_Melanoma_Main_Pathway	-2.23416	9.62193e-16	0.000624397	0.00372931
							KEGG_Pyruvate_metabolism_Main_Pathway	-7.82867	-5.18104e-16	0.00269798	0.0157451
							WNT_Pathway	-0.524562	5.08818e-17	0.00355436	0.0206639
							KEGG_TNF_signaling_Main_Pathway	-2.48118	3.70092e-16	0.00389188	0.0225405
							NCI_HIV_1_Nef_Negative_effector_of_Fas_and_TNF_alpha_Main_Pathway	-5.14696	7.58643e-16	0.00425483	0.0241845
							KEGG_Non_alcoholic_fatty_liver_disease_NAFLD__Main_Pathway	-6.32647	9.99201e-16	0.00425483	0.0241845
							biocarta_hiv_1_nef_negative_effector_of_fas_and_tnf_Main_Pathway	-5.62353	9.99201e-16	0.00425483	0.0241845
							biocarta_hiv_1_nef_negative_effector_of_fas_and_tnf_Pathway__Pathway_degradation_of_CASP8_BIRC2_APAF1_	-11.6796	1.51721e-15	0.00425483	0.0241845
							NCI_HIV_1_Nef_Negative_effector_of_Fas_and_TNF_alpha_Pathway__Pathway_degradation_of_CASP3_CASP7_CASP6_	-11.2471	1.9984e-15	0.00425483	0.0241845
							KEGG_Glycolysis_Gluconeogenesis_Main_Pathway	-6.5477	7.40871e-17	0.00474715	0.0268829
							KEGG_Ras_signaling_Main_Pathway	-0.578852	2.77556e-16	0.00569411	0.0320084
							mTOR_Pathway_Actin_Organization	-2.59893	4.07082e-16	0.00587444	0.0325715
							mTOR_Pathway_Microtubule_Organization	-2.82994	3.33067e-16	0.00587444	0.0325715
							mTOR_Pathway_Lipid_Synthesis	-2.65307	3.33067e-16	0.00587444	0.0325715
							reactome_Gluconeogenesis_Main_Pathway	-15.1312	-1.18409e-15	0.00587948	0.0325715
							KEGG_Citrate_cycle_TCA_cycle__Main_Pathway	-9.5425	-7.40149e-16	0.00609268	0.0336307
							KEGG_Adrenergic_signaling_in_cardiomyocytes_Main_Pathway	-0.935049	1.84947e-17	0.00678753	0.0373314
							reactome_Rho_GTPase_cycle_Main_Pathway	-2.52842	7.40149e-17	0.00781839	0.042847
							KEGG_NOD_like_receptor_signaling_Main_Pathway	-3.65868	9.25547e-17	0.0123373	0.0668927
							KEGG_Phenylalanine_metabolism_Main_Pathway	-7.3518	-2.22045e-16	0.0132775	0.0717359
							reactome_G_alpha_s_signalling_events_Main_Pathway	-3.78272	-1.4803e-16	0.0138277	0.0744457
							Mitochondrial_Apoptosis_Pathway	-3.63161	3.33067e-16	0.0156749	0.0840945
							TRAF_Pathway	-1.59827	2.22045e-16	0.0187893	0.100451
							cAMP_Pathway_Myocardial_Contraction	-1.23143	3.70074e-17	0.0202547	0.107907
							gluconeogenesis	-5.09479	1.15655e-15	0.020695	0.109113
							glycolysis	-5.09479	1.15655e-15	0.020695	0.109113
							superpathway_of_conversion_of_glucose_to_acetyl_CoA_and_entry_into_the_TCA_cycle	-2.65815	6.2909e-16	0.020695	0.109113
							TNF_Signaling_Pathway	-4.5582	1.18431e-15	0.0296426	0.155751
							KEGG_Oxidative_phosphorylation_Main_Pathway	-1.41388	-1.573e-16	0.045199	0.236676
